# Supplementary material for: T cell exhaustion assessment algorism in tumor microenvironment predicted clinical outcomes and immunotherapy effects in glioma
Source: Front Genet. 2022 Dec 2;13:1087434. doi: 10.3389/fgene.2022.1087434 (PMC9755497; doi:10.3389/fgene.2022.1087434)
Supplement: Supplementary file 3 [file DataSheet1.ZIP]

Archive with 26 entries (26 files):
- 10细胞浸润.R
- 11细胞浸润的生存曲线.R
- 12DEGs.R
- 13WGCNA.R
- 14GEO下载.R
- 15生存随机森林.R
- 16Lasso.R
- 17GEO验证.R
- 18森林图.R
- 19 GSEA.R
- 1TCGA-LGG.R
- 20GSVA分析.R
- 21相关性热图.R
- 22评分与免疫检查点.R
- 23评分与免疫浸润.R
- 24突变数据.R
- 25处理CNV数据.R
- 27IMvigor210免疫治疗.R
- 2TCGA-GBM.R
- 3GSVA分析.R
- 4无监督聚类.R
- 5TCGA临床数据整理.R
- 6.TCGA临床数据整理2.R
- 7聚类热图.R
- 8堆积图.R
- 9聚类生存曲线.R
