# Supplementary material for: T cell exhaustion assessment algorism in tumor microenvironment predicted clinical outcomes and immunotherapy effects in glioma
Source: Front Genet. 2022 Dec 2;13:1087434. doi: 10.3389/fgene.2022.1087434 (PMC9755497; doi:10.3389/fgene.2022.1087434)
Supplement: Supplementary file 3 [file DataSheet1.ZIP › 10细胞浸润.R]

#10细胞浸润
dir.create("./IMM infiltration")

TCGA1 <- read.table("./IMM infiltration/CIBERSORTx_TCGA1.txt",check.name=F, row.names=1,quote ="",header=T,fill = T,sep="\t") 
TCGA2 <- read.table("./IMM infiltration/CIBERSORTx_TCGA2.txt",check.name=F, row.names=1,quote ="",header=T,fill = T,sep="\t") 
TCGA_infil <- rbind(TCGA1,TCGA2)
TCGA_infil <- TCGA_infil[,ncol(TCGA_infil):1][,-c(1:4)]
TCGA_infil_surv <- Merge(TCGA_infil,top)


TCGA_infil_surv <- TCGA_infil_surv
HRdf <- matrix(data=NA,ncol = 4)

colnames(HRdf) <- c("TEXb","TEXc","TEXa","TEXd")
HRdf <- as.data.frame(HRdf )
data <- TCGA_infil_surv
for (i in colnames(TCGA_infil)){
  for (t in c("B","C","A","D"))
    {
    data$cell <- data[,i]
    mul_cox<-coxph(Surv(futime,fustat)~cell,data=dplyr::filter(data,TEXCluster==t))
    coef <- mul_cox$coefficients["cell"]
      mul_cox1 <- summary(mul_cox)
    p <- mul_cox1$waldtest["pvalue"]
    if(is.na(coef)|is.na(p)){next}
    if (coef>1&p<0.05){HRdf[i,paste0("TEX",str_to_lower(t))]="risk"}
    if (coef<1&p<0.05){HRdf[i,paste0("TEX",str_to_lower(t))]="protective"}
    if (p>0.05){HRdf[i,paste0("TEX",str_to_lower(t))]="insignificant"}
    }
}

HRdf <- na.omit(HRdf)

HRdf$Celltype <- rownames(HRdf)
HRdf <- reshape::melt(HRdf,id="Celltype")


cols=c(
  "risk"="#b83b5e","protective"="#00adb5","insignificant"="#eeeeee"

)

gg <- ggplot(HRdf,aes(x=variable,y=Celltype))+
  geom_tile(aes(fill=value),color="white",size=1)+scale_x_discrete("",expand = c(0,0))+ #不显示横纵轴的label文本；画板不延长
  scale_y_discrete("",expand = c(0,0))+
  scale_fill_manual(values = cols)+ #指定自定义的颜色
  theme(
    axis.text.x.bottom = element_text(size=10),axis.text.y.left = element_text(size = 12), #修改坐标轴文本大小
    axis.ticks = element_blank(), #不显示坐标轴刻度
    legend.title = element_blank() #不显示图例title
  )

pdf("./IMM infiltration/HRdf.pdf",width = 6,height = 10)
print(gg)
dev.off()
