# Supplementary material for: T cell exhaustion assessment algorism in tumor microenvironment predicted clinical outcomes and immunotherapy effects in glioma
Source: Front Genet. 2022 Dec 2;13:1087434. doi: 10.3389/fgene.2022.1087434 (PMC9755497; doi:10.3389/fgene.2022.1087434)
Supplement: Supplementary file 3 [file DataSheet1.ZIP › 11细胞浸润的生存曲线.R]

#细胞浸润的生存曲线
TCGA_infil_surv$var <- paste("TEX",str_to_lower(TCGA_infil_surv$TEXCluster),sep="")

dir.create('./IMM infiltration/survival')
for (i in unique(TCGA_infil_surv$var)){
  data <- dplyr::filter(TCGA_infil_surv,var==i)
  for(t in colnames(TCGA_infil)){
    temp <- try(Survana(data,index=t,conf = F,legend=paste(i,t),picDir = paste("./IMM infiltration/survival/,",i,t,".pdf"),var="TEXCluster"))
    if("try-error" %in% class(temp)){
      next
    }else{
      Survana(data,index=t,conf = T,legend=paste(i,t),picDir = paste("./IMM infiltration/survival/,",i,t,".pdf"),var="TEXCluster")
      
    }
    
    
    }
}


Survana <- function(data_surv,index,conf=T,legend,picDir=picDir,cutpoint=NULL,time="Year",var=NULL){
  
  library(survival)
  library(survminer)
  library(cowplot)
  if(is.null(cutpoint)){
    if(class(data_surv[,index])=="numeric"){
      data_surv$group <- ifelse(data_surv[,index] >= median(data_surv[,index]), "high", "low")}else{
        data_surv$group=data_surv[,index]
      }
  }else
    {data_surv$group <- ifelse(data_surv[,index] >= cutpoint, "high", "low")}
  if(!is.null(var)){data_surv$var=data_surv[,var]}
  palette <- c("#8B668B", "#8DB6CD","#E64B35E5", "#4DBBD5E5")
  sfit<- survfit(Surv(futime, fustat) ~ group, data = data_surv)
  diff <- survdiff(formula = Surv(futime, fustat) ~ group, data =data_surv, rho = 0)
  pval <- pchisq(diff$chisq, length(diff$n) - 1, lower.tail = FALSE)
  nu <- data_surv[,index]%>%unique()%>%length()
  if(!is.null(var)){
  gg <- ggsurvplot_facet(sfit,
                   break.y.by=0.1,#纵坐标刻度
                   data=data_surv, #嵌套在function时这里千万不要忘写
                   conf.int =  conf, # 置信区间
                   palette = palette[1:nu],
                   risk.table.y.text = F,
                   pval = T,
                   ncensor.plot = F,
                   surv.median.line = "hv",
                    xlab = paste("Time(",time,")",sep=""),
                   legend = c(0.87, 0.8),
                  legend.title=index,
                   legend.labs =  NULL,
                   facet.by = var
                     #添加背景网格
                   
  )
  gg2 <- gg
  }
   else{gg <- ggsurvplot(sfit,
                          break.y.by=0.1,#纵坐标刻度
                          data=data_surv, #嵌套在function时这里千万不要忘写
                          risk.table = TRUE,
                          conf.int =  conf, # 置信区间
                          palette = palette[1:nu],
                          risk.table.y.text = F,
                          pval.method = F,
                          pval = ifelse(pval < 0.001, "p < 0.001", paste0("p = ", pval %>% round(digits = 3))),
                          ncensor.plot = F,
                          surv.median.line = "hv",
                          linetype = "strata", xlab = paste("Time(",time,")",sep=""),
                          legend = c(0.85, 0.95),
                          legend.title = index,
                          legend.labs =  names(sfit$strata),
                          ggtheme=theme(#ggtheme相当于“+”在此添加属性
                            axis.line=element_line(),#添加坐标轴
                            panel.grid=element_line()#添加背景网格
                          )
  )
  gg2 <- plot_grid(gg$plot + theme(legend.text = element_text(size = 8)), gg$table, ncol = 1, rel_widths = 1, rel_heights = c(1, .4), align = "hv")
   }
  
  pdf(picDir, width = 6, height = 5)
  print(gg2)
  dev.off()
  print(gg2)
}
