# Supplementary material for: T cell exhaustion assessment algorism in tumor microenvironment predicted clinical outcomes and immunotherapy effects in glioma
Source: Front Genet. 2022 Dec 2;13:1087434. doi: 10.3389/fgene.2022.1087434 (PMC9755497; doi:10.3389/fgene.2022.1087434)
Supplement: Supplementary file 3 [file DataSheet1.ZIP › 12DEGs.R]

#早晚期差异基因
#肿瘤正常差异基因
Volcano <- function(DEG_all,adjust.p,LGFC,xrange=1,annox=0.2,annoy=0.0001,annoy2=0.0001,annox2=0.15,yrange=15,picDir){
  DEG_all$symbol <- rownames(DEG_all)
  library(dplyr)
  library(ggsci)
  library(ggrepel)
  gg <- ggplot(data = DEG_all, aes(x = logFC, y = -log10(adj.P.Val),colour=direction)) +
    geom_point(alpha = 0.7,size = 0.8) +
    scale_color_manual(values = c("#B24745FF","#00468BFF","#374E55FF")) +
    geom_text_repel(data = dplyr::filter(DEG_all,direction=="Down") %>% filter(adj.P.Val < annoy,abs(logFC)>annox),
                    aes(label = symbol), #label=基因名的那列
                    size = 2,
                    segment.color = "red",
                    show.legend = FALSE) +
    geom_text_repel(data =dplyr::filter(DEG_all,direction=="Up") %>% filter(adj.P.Val < annoy2,abs(logFC)>annox2),
                    aes(label = symbol), #label=基因名的那列
                    size = 2,
                    segment.color = "red",
                    show.legend = FALSE) +
    theme_bw() +
    theme(legend.title = element_blank()) +
    ylab(expression(-log[10]("Adjusted P Value"))) +
    xlab(expression(log[2]("Fold Change"))) +
    xlim(-xrange, xrange) +
    ylim(0, yrange) +
    geom_vline(xintercept = c(-LGFC, LGFC),
               lty = 2,
               col = "black",
               lwd = 0.6) +
    geom_hline(yintercept = -log10(adjust.p),
               lty = 2,
               col = "black",
               lwd = 0.6)  
  pdf(picDir,width = 5,height = 3)
  print(gg)
  dev.off()
}

#if (!requireNamespace("BiocManager", quietly = TRUE))
#    install.packages("BiocManager")
#BiocManager::install("limma")

#install.packages("VennDiagram")


#引用包
library(limma) 
library(tibble)
library(tidyverse)
library(VennDiagram)

#数据预处理
setwd("./YEFANGDIE/")
top[which(top$TEXCluster=='A'),"TEXCluster"] <- "TEXa"
top[which(top$TEXCluster=='B'),"TEXCluster"] <- "TEXb"
top[which(top$TEXCluster=='C'),"TEXCluster"] <- "TEXc"
top[which(top$TEXCluster=='D'),"TEXCluster"] <- "TEXd"

kk <- intersect(colnames(TCGA.ca),rownames(top))

data <- TCGA.ca[,kk]

clu <- top[kk,]
#######################################


expFile=data#表达输入文件
cluFile <- clu['TEXCluster']
adj.P.Val.Filter=0.05   #矫正后p值阈值
dir.create("./1.3DIFF")
setwd("./1.3DIFF/")      #设置工作目录

#读取输入文件，并对输入文件整理
data <- expFile
#差异分析
logFCfilter=0.5
geneList=list()
Type=as.vector(cluFile$TEXCluster)
design=model.matrix(~0+factor(Type))
colnames(design)=levels(factor(Type))
comp=combn(levels(factor(Type)), 2)
allDiffGenes=c()
library(tidyverse)
for(i in 1:ncol(comp)){ #limma需要log转换
  fit=lmFit(data, design)
  contrast=paste0(comp[2,i], "-", comp[1,i])
  #print(contrast)
  cont.matrix=makeContrasts(contrast, levels=design)
  fit2=contrasts.fit(fit, cont.matrix)
  fit2=eBayes(fit2)
  
  #输出所有基因差异情况
  allDiff=topTable(fit2,adjust='fdr',number=200000)
  allDiff <- allDiff%>%mutate(direction = factor(ifelse(adj.P.Val < adj.P.Val.Filter & abs(logFC) > logFCfilter,
                                                        ifelse(logFC > 0, "Up", "Down"),"NS"),
                                                 levels=c('Up','Down','NS'))) %>%na.omit()
  allDiffOut=rbind(id=colnames(allDiff),allDiff)
  write.table(allDiffOut, file=paste0(contrast, ".all.txt"), sep="\t", quote=F, col.names=F)
  
  #输出差异结果
  diffSig=allDiff[with(allDiff, (abs(logFC)>logFCfilter & adj.P.Val < adj.P.Val.Filter )), ]
  diffSigOut=rbind(id=colnames(diffSig),diffSig)
  write.table(diffSigOut, file=paste0(contrast, ".diff.txt"), sep="\t", quote=F, col.names=F)
  geneList[[contrast]]=row.names(diffSig)
  Volcano (allDiff,adjust.p=adj.P.Val.Filter,LGFC=logFCfilter,xrange=logFCfilter*3,annox=0.23,annoy=0.0001,yrange=-log(adj.P.Val.Filter)*5,picDir=paste0("./",contrast,"volcano.pdf"))
  
}
{
  library(VennDiagram)
  library(ggsci)
  venn.diagram(geneList[-c(1,3)],
               filename = "./DIFF/Intergenes.tiff",
               col = "transparent",
               imagetype = "tiff",
               fill = pal_nejm()(9)[1:4],
               alpha = 0.5,
               cex = 2, #圈中数字大小                         fontfamily = "serif",
               fontface = "bold",
               cat.default.pos = "text",
               cat.cex = 1, #C-A;B-C字体大小
               cat.fontfamily = "serif",
               cat.dist = c(0.06, 0.06, 0.03,0.03),
               cat.pos = 0
  )
  
  intersectgene <- intersect(geneList$`STEMI-NSTEMI`,geneList$`STEMI-STABLE`)
  intersectgene <- intersect(geneList$`UA-STEMI`,intersectgene)
  
  
