# Supplementary material for: T cell exhaustion assessment algorism in tumor microenvironment predicted clinical outcomes and immunotherapy effects in glioma
Source: Front Genet. 2022 Dec 2;13:1087434. doi: 10.3389/fgene.2022.1087434 (PMC9755497; doi:10.3389/fgene.2022.1087434)
Supplement: Supplementary file 3 [file DataSheet1.ZIP › 13WGCNA.R]

#WGCNA
#WGCNA
#ECM wgcna
#1.4WGCNA
#install.packages("WGCNA")
library(limma)
library(WGCNA)
#读取输入文件，并对输入文件进行整理
path <- "~/YEFANGDIE/1.4WGCNA"
dir.create(path)

setwd(path)

data <- TCGA.ca[Alldegs,]
data=data[apply(data,1,sd)>0.7,]     #删除波动小的基因

datExpr0<- t(data)

gsg = goodSamplesGenes(datExpr0, verbose = 3)
if (!gsg$allOK){
  # Optionally, print the gene and sample names that were removed:
  if (sum(!gsg$goodGenes)>0)
    printFlush(paste("Removing genes:", paste(names(datExpr0)[!gsg$goodGenes], collapse = ", ")))
  if (sum(!gsg$goodSamples)>0)
    printFlush(paste("Removing samples:", paste(rownames(datExpr0)[!gsg$goodSamples], collapse = ", ")))
  # Remove the offending genes and samples from the data:
  datExpr0 = datExpr0[gsg$goodSamples, gsg$goodGenes]
}

###样品聚类
sampleTree = hclust(dist(datExpr0), method = "average")
pdf(file = "./1_sample_cluster.pdf", width = 12, height = 9)
par(cex = 0.6)
par(mar = c(0,4,2,0))
plot(sampleTree, main = "Sample clustering to detect outliers", sub="", xlab="", cex.lab = 1.5, cex.axis = 1.5, cex.main = 2)
###剪切线
abline(h = 10000, col = "red")
dev.off()

###删除剪切线以下的样品
clust = cutreeStatic(sampleTree, cutHeight = 150, minSize = 10)
table(clust)
keepSamples = (clust==1)
datExpr0 = datExpr0[keepSamples, ]

###power值散点图
enableWGCNAThreads()   #多线程工作
powers = c(1:20)       #幂指数范围1:20
sft = pickSoftThreshold(datExpr0, powerVector = powers, verbose = 5)
pdf(file="./2_scale_independence.pdf",width=9,height=5)
par(mfrow = c(1,2))
cex1 = 0.9
###拟合指数与power值散点图
plot(sft$fitIndices[,1], -sign(sft$fitIndices[,3])*sft$fitIndices[,2],
     xlab="Soft Threshold (power)",ylab="Scale Free Topology Model Fit,signed R^2",type="n",
     main = paste("Scale independence"));
text(sft$fitIndices[,1], -sign(sft$fitIndices[,3])*sft$fitIndices[,2],
     labels=powers,cex=cex1,col="red");

abline(h=0.90,col="red") #可以修改
###平均连通性与power值散点图
plot(sft$fitIndices[,1], sft$fitIndices[,5],
     xlab="Soft Threshold (power)",ylab="Mean Connectivity", type="n",
     main = paste("Mean connectivity"))
text(sft$fitIndices[,1], sft$fitIndices[,5], labels=powers, cex=cex1,col="red")
dev.off()


###邻接矩阵转换
sft #查看最佳power值
softPower =sft$powerEstimate #最佳power值
adjacency = adjacency(datExpr0, power = softPower)
softPower

###TOM矩阵
TOM = TOMsimilarity(adjacency)
dissTOM = 1-TOM

###基因聚类
geneTree = hclust(as.dist(dissTOM), method = "average");
pdf(file="./3_gene_clustering.pdf",width=12,height=9)
plot(geneTree, xlab="", sub="", main = "Gene clustering on TOM-based dissimilarity",
     labels = FALSE, hang = 0.04)
dev.off()


###动态剪切模块识别
minModuleSize=50   #模块基因数目
dynamicMods = cutreeDynamic(dendro = geneTree, distM = dissTOM,
                            deepSplit = 2, pamRespectsDendro = FALSE,
                            minClusterSize = minModuleSize);
table(dynamicMods)
dynamicColors = labels2colors(dynamicMods)
table(dynamicColors)
pdf(file="./4_Dynamic_Tree.pdf",width=8,height=6)
plotDendroAndColors(geneTree, dynamicColors, "Dynamic Tree Cut",
                    dendroLabels = FALSE, hang = 0.03,
                    addGuide = TRUE, guideHang = 0.05,
                    main = "Gene dendrogram and module colors")
dev.off()


###查找相似模块聚类
MEList = moduleEigengenes(datExpr0, colors = dynamicColors)
MEs = MEList$eigengenes
MEDiss = 1-cor(MEs);
METree = hclust(as.dist(MEDiss), method = "average")
pdf(file="./5_Clustering_module.pdf",width=7,height=7)
plot(METree, main = "Clustering of module eigengenes",
     xlab = "", sub = "")
MEDissThres = 0.1  #剪切高度可修改
abline(h=MEDissThres, col = "red")
dev.off()


###相似模块合并
merge = mergeCloseModules(datExpr0, dynamicColors, cutHeight = MEDissThres, verbose = 3)
mergedColors = merge$colors
mergedMEs = merge$newMEs
pdf(file="./6_merged_dynamic.pdf", width = 9, height = 6)
plotDendroAndColors(geneTree, mergedColors,"Dynamic Tree Cut",
                    dendroLabels = FALSE, hang = 0.03,
                    addGuide = TRUE, guideHang = 0.05,
                    main = "Gene dendrogram and module colors")
dev.off()
moduleColors = mergedColors
table(moduleColors)
colorOrder = c("grey", standardColors(50))
moduleLabels = match(moduleColors, colorOrder)-1
MEs = mergedMEs


###模块与性状数据热图
kk <- top[,c(2:5)]
sameSample=intersect(rownames(kk), row.names(MEs))
MEs=MEs[sameSample,]
datTraits=kk[sameSample,]
identical(row.names(datTraits), row.names(MEs))

datTraits$fustat <- factor(datTraits$fustat ,levels = c(0,1),labels = c(0:1))
datTraits$Grade <- factor(datTraits$Grade,levels = c( "G2" ,"G3","G4"),labels = c(1:3))

nGenes = ncol(datExpr0)
nSamples = nrow(datExpr0)
moduleTraitCor = cor(MEs, datTraits, use = "p")
moduleTraitPvalue = corPvalueStudent(moduleTraitCor, nSamples)

pdf(file="./7_Module_trait.pdf", width=6.5, height=5.2)
textMatrix = paste(signif(moduleTraitCor, 2), "\n(",
                   signif(moduleTraitPvalue, 1), ")", sep = "")
dim(textMatrix) = dim(moduleTraitCor)
par(mar = c(5, 10, 3, 3))
labeledHeatmap(Matrix = moduleTraitCor,
               xLabels = colnames(datTraits),
               yLabels = names(MEs), #更改颜色
               ySymbols = names(MEs),
               colorLabels =F,
               colors = colorRampPalette(c("#2f9296","white","#e84a5f"))(50),
               textMatrix = textMatrix,
               setStdMargins = FALSE,
               cex.text = 0.5,
               zlim = c(-1,1),
               main = paste("Module-trait relationships"))
dev.off()

###基因所在的模块
probes = colnames(datExpr0)
geneInfo0 = data.frame(probes= probes,
                       moduleColor = moduleColors)
geneOrder =order(geneInfo0$moduleColor)
geneInfo = geneInfo0[geneOrder, ]
write.table(geneInfo, file = "./module_all.txt",sep="\t",row.names=F,quote=F)


###输出每个模块的基因
for (mod in 1:nrow(table(moduleColors))){  
  modules = names(table(moduleColors))[mod]
  probes = colnames(datExpr0)
  inModule = (moduleColors == modules)
  modGenes = probes[inModule]
  write.table(modGenes, file =paste0("./module_",modules,".txt"),sep="\t",row.names=F,col.names=F,quote=F)
}
