# Supplementary material for: T cell exhaustion assessment algorism in tumor microenvironment predicted clinical outcomes and immunotherapy effects in glioma
Source: Front Genet. 2022 Dec 2;13:1087434. doi: 10.3389/fgene.2022.1087434 (PMC9755497; doi:10.3389/fgene.2022.1087434)
Supplement: Supplementary file 3 [file DataSheet1.ZIP › 14GEO下载.R]

#GEO下载
####################33
GSEnum="GSE108474"
removeRowsAllNa  <- function(x){x[apply(x, 1, function(y) any(!is.na(y))),]} ###删除行
removeColsAllNa  <- function(x){x[, apply(x, 2, function(y) any(!is.na(y)))]} ###删除列

GSE108474_cli <-read.table("~/YEFANGDIE/1.6GEO validation/GSE108474_REMBRANDT_clinical.data.txt",check.name=F, row.names=1,quote ="",header=T,fill = T,sep="\t") 
GSE108474 <- read.table("~/YEFANGDIE/1.6GEO validation/GSE108474.txt",check.name=F, row.names=1,quote ="",header=T,fill = T,sep="\t") 
gpl <- read.table("~/YEFANGDIE/1.6GEO validation/GPL570-55999.txt",,check.name=F, row.names=1,quote ="",header=T,fill = T,sep="\t")
GEOid <- read.table("~/YEFANGDIE/1.6GEO validation/GEOid.txt",,check.name=F, row.names=1,quote ="",header=T,fill = T,sep="\t")


####################
##BiocManager::install("org.Hs.eg.db")
if (!require("org.Hs.eg.db", quietly = TRUE)){BiocManager::install("org.Hs.eg.db")}
###查看一下有哪些基因ID
keytypes(org.Hs.eg.db)
#keytypes(org.Mm.eg.db)
exp <- GSE108474
colnames(gpl)
gpl <- gpl[,"Gene Symbol",drop=F]
exp.pl=Merge(gpl,exp)   #gpl的第一列与exp的第0列进行merge
####将gene symbol名变为行名
#首先要对gene.symbol这一列进行处理
if (!require("org.Hs.eg.db", quietly = TRUE)){install.packages("dplyr")}
exp.pl.1=dplyr::distinct(exp.pl,`Gene Symbol`,.keep_all = T)  #首先删除重复的基因名 因为多个探针对应同一个基因，这时候行名已经从22283变成了13238  distinct函数（对象， 特定列）
removeRowsAllNa(exp.pl.1)
exp.pl.1 <- removeColsAllNa(exp.pl.1)

exp.pl.2=na.omit(exp.pl.1)  #删除缺失值
View(exp.pl.2)
###去除第一列和第二列
exp.pl.3=exp.pl.2 #这样就整理好了表达矩阵  标准的表达矩阵为exp.pl.3
exp.pl.3$`Gene Symbol`<- data.frame(sapply(exp.pl.3$`Gene Symbol`,function(x) unlist(strsplit(x," /// "))[1]),stringsAsFactors=F)[,1]
symbol<- exp.pl.3$`Gene Symbol`
exp.pl.3 <-  exp.pl.3[-1]%>%as.matrix()
rownames(exp.pl.3) <- symbol
assign(GSEnum,exp.pl.3)


cGSE108474_cli <- Merge(GSE108474_cli,GEOid)
rownames(GSE108474_cli) <- 1:NROW(GSE108474_cli)
GSE108474_cli <- column_to_rownames(GSE108474_cli,var="id")
unique(GSE108474_cli$DISEASE_TYPE)
GSE108474_cli <- dplyr::filter(GSE108474_cli,DISEASE_TYPE%in%c("OLIGODENDROGLIOMA","GBM"))
GSE108474_cli <- GSE108474_cli[,c("EVENT_OS","OVERALL_SURVIVAL_MONTHS")]
colnames(GSE108474_cli ) <- c("fustat","futime")
GSE108474_cli <- na.omit(GSE108474_cli)
GSE108474_cli$futime <- GSE108474_cli$futime/12
