# Supplementary material for: T cell exhaustion assessment algorism in tumor microenvironment predicted clinical outcomes and immunotherapy effects in glioma
Source: Front Genet. 2022 Dec 2;13:1087434. doi: 10.3389/fgene.2022.1087434 (PMC9755497; doi:10.3389/fgene.2022.1087434)
Supplement: Supplementary file 3 [file DataSheet1.ZIP › 15生存随机森林.R]

#15生存随机森林
#随机森林
options("repos"= c(CRAN="https://mirrors.tuna.tsinghua.edu.cn/CRAN/"))
options(BioC_mirror="http://mirrors.ustc.edu.cn/bioc/")
install.packages("survival")
install.packages("randomForestSRC")

# randomSurvivalForest包来源：https://cran.r-project.org/src/contrib/Archive/randomSurvivalForest/
install.packages("randomSurvivalForest_3.6.1.tar.gz", repos = NULL, type="source")


library(randomForestSRC,lib.loc = "~/miniconda3/lib/R/library/")
install.packages("randomSurvivalForest")
BiocManager::install("randomSurvivalForest")
library(randomSurvivalForest)
library(forcats)
library(RColorBrewer)
gene.sel <- dplyr::filter(geneInfo,moduleColor=="green")
gene.sel <- intersect(gene.sel$probes,rownames(GSE108474))
exp <- Merge(TCGA.ca%>%t(),top[c("fustat","futime")])

 gene.sel_surv <- c("fustat","futime",gene.sel)

tmp <- exp[,gene.sel_surv];  # 防止出现“-”导致程序报错

tmp <- tmp[which(tmp$futime>0),]#去除有0的结果


ntree <-859
surv.rf <- randomSurvivalForest::rsf(Surv(futime, fustat) ~ .,data = tmp,ntree =ntree,mtry=3,nodesize = 3,splitrule = "logrank",seed = 3)
save(surv.rf,file = "~/YEFANGDIE/1.5SurvivalForest/surv.rf.Rdata")

```
# 开始画图

## 用包里自带的函数直接出图

```
{r, fig.height=12, fig.width=12}
pdf("~/YEFANGDIE/1.5SurvivalForest/error rate and importance derived from package.pdf",width = 12,height = 12)
randomSurvivalForest::plot.error(surv.rf)
dev.off()
```


## 自定义画图

```{r}
# 图1. 错误率
err.rate <- surv.rf$err.rate
pdf("~/YEFANGDIE/1.5SurvivalForest/error rate.pdf",width = 5,height = 5)
par(bty = "o", mgp = c(1.5,.33,0), mar = c(3,4,1,2),las = 1, tcl = -.25)
plot(1:ntree,err.rate,
     xlab = "Number of Trees",
     ylab = "",
     type = "l",
     las = 1,
     cex = 1.5)
mtext("Error Rate",side = 2,line = 2.5,las = 3)
invisible(dev.off())

which.min(err.rate)
# 图2. 重要性
raw.imp <- surv.rf$importance; 
rel.imp <- raw.imp/max(abs(raw.imp)) # calculate relative importance

# 输出重要性矩阵
imp.res <- data.frame(gene = names(raw.imp),
                      raw.importance = raw.imp,
                      rel.importance = rel.imp,
                      stringsAsFactors = F)
write.csv(imp.res[order(imp.res$rel.importance,decreasing = T),],"~/YEFANGDIE/1.5SurvivalForest/importance result.csv",row.names = F,quote = F)

# 筛选后画图
imp.cutoff <- 0.2# 原文的重要性阈值为0.65
rel.imp.sel <- rel.imp[rel.imp > imp.cutoff] # 取出大于阈值的变量
rel.imp.sel <- sort(rel.imp.sel,decreasing = T) # 根据重要性排序

rel.imp.sel <- as.data.frame(rel.imp.sel)
rel.imp.sel$gene <- rownames(rel.imp.sel)

pdf("~/YEFANGDIE/1.5SurvivalForest/relative importance.pdf",width = 5,height = 5)
ggplot(rel.imp.sel, aes(x=gene, y=rel.imp.sel)) +
  coord_flip() +
  geom_bar(fill = "#00adb5", stat = "identity", size = 1, width = 0.5) +
  geom_point(color = "#ff5722", size = 2) +
  geom_line(aes(group = 1), color =   "#ff5722") +
  scale_x_discrete(limits = rev(rel.imp.sel$gene)) + 
  labs(x=NULL, y = "Relative Importance") + 
  theme_pubr() +
  theme(panel.grid = element_blank(), 
        axis.text.x = element_text(size = 13, color = "black", hjust = 1, angle = 45), 
        axis.text.y = element_text(size = 12, color = "black"), 
        axis.title = element_text(size = 15, color = "black")) + #去除网格线
  theme(legend.position = "none")  
invisible(dev.off())
