# Supplementary material for: T cell exhaustion assessment algorism in tumor microenvironment predicted clinical outcomes and immunotherapy effects in glioma
Source: Front Genet. 2022 Dec 2;13:1087434. doi: 10.3389/fgene.2022.1087434 (PMC9755497; doi:10.3389/fgene.2022.1087434)
Supplement: Supplementary file 3 [file DataSheet1.ZIP › 16Lasso.R]

#16Lasso
dir.create("~/YEFANGDIE/1.7Lasso")
setwd("~/YEFANGDIE/1.7Lasso")
library(Matrix,lib.loc = "~/miniconda3/envs/R3.5/lib/R/library/")
library(glmnet,lib.loc = "~/miniconda3/envs/R3.5/lib/R/library/")
#install.packages("Matrix")
#install.packages("glmnet")
library(survival)
library(dplyr)
library(stringr)
training.set <- Merge(exp[,rel.imp.sel$gene],top[ c("fustat","futime")])
x2 <- as.matrix(training.set[which(!colnames(training.set) %in% c("fustat","futime"))])
y2 <- data.matrix(Surv(exp$futime, as.factor(exp$fustat)))
cv.fit <- cv.glmnet(x2, y2, family = "cox")
# plot(cv.fit)
fit <- glmnet(x2, y2, family = "cox")
# plot(fit)
Coefficients <- coef(fit, s = cv.fit$lambda.min)
Active.Index <- which(as.numeric(Coefficients) != 0)
Active.Coefficients <- Coefficients[which(as.numeric(Coefficients) != 0)]
# Active.Index
# Active.Coefficients
final_gene <- rownames(Coefficients)[Active.Index]
final_gene
write.table(final_gene, "./genes_after_lasso.txt", row.names = F, quote = F, sep = "\t", col.names = F)

coef <- data.frame(final_gene, Active.Coefficients)
write.csv(coef, "./Coef_result_lasso_4.csv", row.names = F)

risk.score <- c()
for (i in 1:nrow(x2)) {
  risk.score[i] <- sum(Active.Coefficients * x2[i, ])
}

exp_train <- training.set %>% dplyr::select(futime, fustat) %>% mutate(riskScore = risk.score)
write.csv(exp_train, "./TCGA_riskScore_surv.csv")

#绘制公式
coef2 <- coef %>% mutate(formula = paste0(round(Active.Coefficients, 4), "*", final_gene))
formula <- ""
for (i in 1:length(coef2$formula)) {
  formula <- paste0(formula, coef2$formula[i], " + ")
}
formula %>% str_replace(pattern = "\\+$", replacement = "")
## 0.0491*RABIF + 0.4068*STXBP5 + -0.6141*SAV1 + 0.5362*PGK1

save(formula,file = "./formula.Rdata")

#ROC曲线
{
  library(survivalROC)
  library(ggplot2)
  library("dplyr") 
  library("ggsci")
  library(purrr)
  library(magrittr)
  library(tibble)
  library(tidyr)
  head(exp_train,c(10,5))
  survivalROC_helper <- function(t){
    survivalROC(Stime=exp_train$futime,status=
                  exp_train$fustat,marker=exp_train$riskScore,
                predict.time=t,method="KM")
    
  }
  survivalROC_data <- data.frame(t=c(1,3,5)) %>% 
    mutate(survivalROC=map(t,survivalROC_helper),
           auc=map_dbl(survivalROC,magrittr::extract2,"AUC"),
           df_survivalROC=map(survivalROC,function(obj){
             as.data.frame(obj[c("cut.values","TP","FP")])
           }))  %>%  dplyr::select(-survivalROC) %>%   unnest() %>%  arrange(t,FP,TP)
  survivalROC_data1 <- survivalROC_data %>% 
    mutate(auc =sprintf("%.3f",auc))%>% 
    unite(year, t,auc,sep = " year AUC: ")
  AUC =factor(survivalROC_data1$year)
  
  gg <- survivalROC_data1 %>%
    ggplot(mapping = aes(x = FP, y = TP)) +
    geom_path(aes(color= AUC))+scale_color_nejm()+
    geom_abline(intercept = 0, slope = 1, linetype = "dashed")+
    theme_bw(base_size = 25) 
  theme(legend.position = c(0.8,0.2))
  pdf("./Train.timeROC.pdf",width = 15,height = 12)
  print(gg)
  dev.off()
}

#生存分析
{library(survival)
  library(survminer)
  
  exp_train$group <- ifelse(exp_train$riskScore >= median(exp_train$riskScore), "high", "low")
  sfit<- survfit(Surv(futime, fustat) ~ group, data = exp_train)
  diff <- survdiff(formula = Surv(futime, fustat) ~ group, data =exp_train, rho = 0)
  pval <- pchisq(diff$chisq, length(diff$n) - 1, lower.tail = FALSE)
  gg <- ggsurvplot(sfit,
                   risk.table = TRUE,
                   conf.int = F, # 置信区间
                   palette = c( "#E64B35E5", "#4DBBD5E5"),
                   risk.table.y.text = F,
                   pval.method = F,
                   pval = ifelse(pval < 0.001, "p < 0.001", paste0("p = ", pval %>% round(digits = 3))),
                   ncensor.plot = F,
                   surv.median.line = "hv",
                   linetype = "strata", xlab = "Time(years)",
                   legend = c(0.8, 0.95),
                   legend.title = paste("TEXriskScore"),
                   legend.labs = c("high", "low")
  )
  library(cowplot)
  gg2 <- plot_grid(gg$plot + theme(legend.text = element_text(size = 12)), gg$table, ncol = 1, rel_widths = 1, rel_heights = c(1, .4), align = "hv")
  pdf(paste("./train_riskscore_surv.pdf",sep=""), width = 5, height = 6)
  print(gg2)
  dev.off()
}
