# Supplementary material for: T cell exhaustion assessment algorism in tumor microenvironment predicted clinical outcomes and immunotherapy effects in glioma
Source: Front Genet. 2022 Dec 2;13:1087434. doi: 10.3389/fgene.2022.1087434 (PMC9755497; doi:10.3389/fgene.2022.1087434)
Supplement: Supplementary file 3 [file DataSheet1.ZIP › 17GEO验证.R]

#17GEO验证

GSE108474 <- DataStd(GSE108474,quantile=T)
testing.set <- Merge(GSE108474[final_gene,]%>%t(),GSE108474_cli)
x2 <- as.matrix(testing.set[which(!colnames(testing.set) %in% c("fustat","futime"))])

risk.score <- c()

for (i in 1:nrow(x2)) {
  risk.score[i] <- sum(Active.Coefficients * x2[i, ])
}

exp_test <- testing.set %>% dplyr::select(futime, fustat) %>% mutate(riskScore = risk.score)
write.csv(exp_test, "./GEO_riskScore_surv.csv",sep=",")
#绘制公式

#ROC曲线
{
  exp_test <- read.table("./GEO_riskScore_surv.csv",row.names = 1,header = T,check.names = F,sep = ",")
  
  library(survivalROC)
  library(ggplot2)
  library("dplyr") 
  library("ggsci")
  library(purrr)
  library(magrittr)
  library(tibble)
  library(tidyr)
  head(exp_test,c(10,5))
  survivalROC_helper <- function(t){
    survivalROC(Stime=exp_test$futime,status=
                  exp_test$fustat,marker=exp_test$riskScore,
                predict.time=t,method="KM")
    
  }
  survivalROC_data <- data.frame(t=c(1,3,5)) %>% 
    mutate(survivalROC=map(t,survivalROC_helper),
           auc=map_dbl(survivalROC,magrittr::extract2,"AUC"),
           df_survivalROC=map(survivalROC,function(obj){
             as.data.frame(obj[c("cut.values","TP","FP")])
           }))  %>%  dplyr::select(-survivalROC) %>%   unnest() %>%  arrange(t,FP,TP)
  survivalROC_data1 <- survivalROC_data %>% 
    mutate(auc =sprintf("%.3f",auc))%>% 
    unite(year, t,auc,sep = " year AUC: ")
  AUC =factor(survivalROC_data1$year)
  
  gg <- survivalROC_data1 %>%
    ggplot(mapping = aes(x = FP, y = TP)) +
    geom_path(aes(color= AUC))+scale_color_nejm()+
    geom_abline(intercept = 0, slope = 1, linetype = "dashed")+
    theme_bw(base_size = 25) 
  theme(legend.position = c(0.8,0.2))
  pdf("./Test.timeROC.pdf",width = 15,height = 12)
  print(gg)
  dev.off()
}

#生存分析
{library(survival)
  library(survminer)
  kk <- surv_cutpoint(exp_test,time = "futime",event="fustat",variables = "riskScore")
  exp_test$group <- ifelse(exp_test$riskScore >= kk$cutpoint$cutpoint, "high", "low")
  
  sfit<- survfit(Surv(futime, fustat) ~ group, data = exp_test)
  diff <- survdiff(formula = Surv(futime, fustat) ~ group, data =exp_test, rho = 0)
  pval <- pchisq(diff$chisq, length(diff$n) - 1, lower.tail = FALSE)
  gg <- ggsurvplot(sfit,
                   risk.table = TRUE,
                   conf.int = F, # 置信区间
                   palette = c( "#E64B35E5", "#4DBBD5E5"),
                   risk.table.y.text = F,
                   pval.method = F,
                   pval = ifelse(pval < 0.001, "p < 0.001", paste0("p = ", pval %>% round(digits = 3))),
                   ncensor.plot = F,
                   surv.median.line = "hv",
                   linetype = "strata", xlab = "Time(years)",
                   legend = c(0.8, 0.95),
                   legend.title = paste("TEXriskScore"),
                   legend.labs = c("high", "low")
  )
  library(cowplot)
  gg2 <- plot_grid(gg$plot + theme(legend.text = element_text(size = 12)), gg$table, ncol = 1, rel_widths = 1, rel_heights = c(1, .4), align = "hv")
  pdf(paste("./test_riskscore_surv.pdf",sep=""), width = 5, height = 6)
  print(gg2)
  dev.off()
}
