# Supplementary material for: T cell exhaustion assessment algorism in tumor microenvironment predicted clinical outcomes and immunotherapy effects in glioma
Source: Front Genet. 2022 Dec 2;13:1087434. doi: 10.3389/fgene.2022.1087434 (PMC9755497; doi:10.3389/fgene.2022.1087434)
Supplement: Supplementary file 3 [file DataSheet1.ZIP › 18森林图.R]

#18森林图
#前五名基因生存分析
top$Grade <- factor(top$Grade)
top$futime <- as.numeric(top$futime)
top$fustat <- as.numeric(top$fustat)
top$Cancer <- factor(top$Cancer,levels = c("LGG","GBM"))
top$Age <- as.numeric(top$Age)
top_risk <- Merge(top,exp_train["riskScore"])
#Cox回归

library(tableone)  
library(survival)
library(forestplot)
library(stringr)


tmp <- top_risk[,-c(1,6)]
mul_cox<-coxph(Surv(futime,fustat)~.,data=tmp)
summary(mul_cox)

mul_cox1 <- summary(mul_cox)
colnames(mul_cox1$conf.int)
multi1<-as.data.frame(round(mul_cox1$conf.int[, c(1, 3, 4)], 3))
#更好的表格用showRegTable
multi2<-ShowRegTable(mul_cox,          
                     exp=TRUE, 
                     digits=2, 
                     pDigits =3,
                     printToggle = TRUE, 
                     quote=FALSE, 
                     ciFun=confint)
result <-cbind(multi1,multi2);result
result<-tibble::rownames_to_column(result, var = "Characteristics");result


write.csv(tmp,"./Cox_of_clinical.csv")

#multicox EMP1和其他基因
{
  gene <- result[,"Characteristics"]
  hr <- sprintf("%.3f",result[,"exp(coef)"])
  hrLow  <- sprintf("%.3f",result$'lower .95')
  hrHigh <- sprintf("%.3f",result$'upper .95')
  Hazard.ratio <- paste0(hr,"[",hrLow,"-",hrHigh,"]")
  pVal <- result$p
  
  pdf(file="./MultiCoxforest.pdf", width =5,height = 4)
  #森林图
  n <- nrow(result)
  nRow <- n+1
  ylim <- c(1,nRow)
  layout(matrix(c(1,2),nc=2),width=c(3.5,1.5)) #将画面分割
  ##绘制森林图左边的临床信息
  xlim = c(0,4)
  par(mar=c(4,2,2,0.5)) #margin 下左上右
  plot(1,xlim=xlim,ylim=ylim,type="n",axes=F,xlab="",ylab="")
  text.cex=0.8
  text(0,n:1,gene,adj=0,cex=text.cex,font=2)
  text(2,n:1,pVal,adj=1,font=1,cex=text.cex);text(2,n+1,'pvalue',cex=text.cex,font=2,adj=1)
  text(4,n:1,Hazard.ratio,adj=1,font=1,cex=text.cex);text(3.5,n+1,'Hazard ratio',cex=text.cex,font=2,adj=1,)
  par(mar=c(4,1,2,1),mgp=c(2,0.5,0))
  xlim = c(0.4,max(as.numeric(hrLow),as.numeric(hrHigh)))
  plot(1,xlim=xlim,ylim=ylim,type="n",axes=F,ylab="",xaxs="i",xlab="Hazard ratio")
  arrows(as.numeric(hrLow),n:1,as.numeric(hrHigh),n:1,angle=90,code=3,length=0.05,col="#3C5488FF",lwd=2.5)
  abline(v=1,col="black",lty=2,lwd=2)
  boxcolor = ifelse(as.numeric(hr) > 1, "#E64B35FF", "#00A087FF")
  points(as.numeric(hr), n:1, pch = 15, col = boxcolor, cex=1.3)
  axis(1)
  
  dev.off()
}
#unicox EMP1和其他基因
{
  unicox <- dplyr::filter(Coxoutput.OS,gene%in%top8)
  
  
  gene <- unicox[,"gene"]
  hr <- sprintf("%.3f",unicox[,"HR"])
  hrLow  <- sprintf("%.3f",unicox$'lower')
  hrHigh <- sprintf("%.3f",unicox$'upper')
  Hazard.ratio <- paste0(hr,"[",hrLow,"-",hrHigh,"]")
  pVal <- ifelse(as.numeric(unicox$pvalue)<0.001, "<0.001", sprintf("%.3f", as.numeric(unicox$p)))
  
  pdf(file="./randomForest/UNICoxforest.pdf", width =5,height = 4)
  #森林图
  n <- nrow(result)
  nRow <- n+1
  ylim <- c(1,nRow)
  layout(matrix(c(1,2),nc=2),width=c(3.5,1.5)) #将画面分割
  ##绘制森林图左边的临床信息
  xlim = c(0,4)
  par(mar=c(4,2,2,0.5)) #margin 下左上右
  plot(1,xlim=xlim,ylim=ylim,type="n",axes=F,xlab="",ylab="")
  text.cex=0.8
  text(0,n:1,gene,adj=0,cex=text.cex,font=2)
  text(2,n:1,pVal,adj=1,font=1,cex=text.cex);text(2,n+1,'pvalue',cex=text.cex,font=2,adj=1)
  text(4,n:1,Hazard.ratio,adj=1,font=1,cex=text.cex);text(3.5,n+1,'Hazard ratio',cex=text.cex,font=2,adj=1,)
  par(mar=c(4,1,2,1),mgp=c(2,0.5,0))
  xlim = c(0.4,max(as.numeric(hrLow),as.numeric(hrHigh)))
  plot(1,xlim=xlim,ylim=ylim,type="n",axes=F,ylab="",xaxs="i",xlab="Hazard ratio")
  arrows(as.numeric(hrLow),n:1,as.numeric(hrHigh),n:1,angle=90,code=3,length=0.05,col="#3C5488FF",lwd=2.5)
  abline(v=1,col="black",lty=2,lwd=2)
  boxcolor = ifelse(as.numeric(hr) > 1, "#E64B35FF", "#00A087FF")
  points(as.numeric(hr), n:1, pch = 15, col = boxcolor, cex=1.3)
  axis(1)
  
  dev.off()
}
#unicox EMP1和生存指标
{
  
  
  
  gene <- result[,"Characteristics"]
  hr <- sprintf("%.3f",result[,"exp(coef)"])
  hrLow  <- sprintf("%.3f",result$'lower .95')
  hrHigh <- sprintf("%.3f",result$'upper .95')
  Hazard.ratio <- paste0(hr,"[",hrLow,"-",hrHigh,"]")
  pVal <- ifelse(as.numeric(result$p)<0.001, "<0.001", sprintf("%.3f", as.numeric(result$p)))
  
  pdf(file="./randomForest/multicliCoxforest.pdf", width =5,height = 4)
  #森林图
  n <- nrow(result)
  nRow <- n+1
  ylim <- c(1,nRow)
  layout(matrix(c(1,2),nc=2),width=c(3.5,1.5)) #将画面分割
  ##绘制森林图左边的临床信息
  xlim = c(0,4)
  par(mar=c(4,2,2,0.5)) #margin 下左上右
  plot(1,xlim=xlim,ylim=ylim,type="n",axes=F,xlab="",ylab="")
  text.cex=0.8
  text(0,n:1,gene,adj=0,cex=text.cex,font=2)
  text(2,n:1,pVal,adj=1,font=1,cex=text.cex);text(2,n+1,'pvalue',cex=text.cex,font=2,adj=1)
  text(4,n:1,Hazard.ratio,adj=1,font=1,cex=text.cex);text(3.5,n+1,'Hazard ratio',cex=text.cex,font=2,adj=1,)
  par(mar=c(4,1,2,1),mgp=c(2,0.5,0))
  xlim = c(0.1,3)
  plot(1,xlim=xlim,ylim=ylim,type="n",axes=F,ylab="",xaxs="i",xlab="Hazard ratio")
  arrows(as.numeric(hrLow),n:1,as.numeric(hrHigh),n:1,angle=90,code=3,length=0.05,col="#3C5488FF",lwd=2.5)
  abline(v=1,col="black",lty=2,lwd=2)
  boxcolor = ifelse(as.numeric(hr) > 1, "#E64B35FF", "#00A087FF")
  points(as.numeric(hr), n:1, pch = 15, col = boxcolor, cex=1.3)
  axis(1)
  
  dev.off()
}
