# Supplementary material for: T cell exhaustion assessment algorism in tumor microenvironment predicted clinical outcomes and immunotherapy effects in glioma
Source: Front Genet. 2022 Dec 2;13:1087434. doi: 10.3389/fgene.2022.1087434 (PMC9755497; doi:10.3389/fgene.2022.1087434)
Supplement: Supplementary file 3 [file DataSheet1.ZIP › 19 GSEA.R]

#19 GSEA
path <- "~/YEFANGDIE/1.8biological"
dir.create(path)
setwd(path)
#CTSL GSEA19 GSEA
#################kegg#########
#输出"multipleGSEA.pdf"
setwd("~/YEFANGDIE/")
library(ggsci)
library(scales)
#用途：单基因GSEA。即根据目的基因表达量进行样本分组（高表达组和低表达组），计算logFC并进行排序，利用Clusterprofiler包进行GSEA出结果
#函数格式  sggsea(data, gene, method, group，pvalue, geneset)
#@param data为TCGA表达数据框，为raw count数据，不必做任何其它处理，行为基因名，列为样本名
#@param gene为用于分组的目的基因,如TP53
#@param method为进行gene rank的算法，可选择l---limma，d---DESeq2和e---edgeR 3种算法，也可选择p---pearson和s---spearman相关系数
#@param group为按照目的基因表达值进行分组的方法，仅在method=l,d或e有效，默认group= "m" 为median分组，也可利用group="q"进行四分位分组
#       group="r",仅用于risk.score进行分组
#@param pvalue为GSEA的cutoff p.adjust value, 默认0.05，BH校正
#@param geneset为进行GSEA分析的功能基因集，可选择h,c2,c4,c5,c6,具体含义见MSigDB官方说明（主要有与肿瘤相关）,默认c2 kegg
#@writer Daying(yuanweihead)
#@20181205更新

TCGA.CAQ


library(ggplot2)
library(dplyr)
library(ggsci)
#HALLmark
@20181205更新
TCGA_risk <- Merge(t(TCGA.ca),exp_train["riskScore"])
data1 <- t(TCGA_risk)
sggsea<-function(data,gene,method="l", group ="m",pvalue=0.05,geneset="c2"){
  options(digits = 10)
  if(method=="p"){
    data<-limma::voom(data)$E
    p<-function(gene,z){ee<-cor(data[gene,],data[z,], method = "pearson")}
    rr<-sapply(rownames(data),p,gene)
    geneList<- sort(rr,decreasing = TRUE)
  }
  
  if(method=="s"){
    p<-function(gene,z){ee<-cor(data[gene,],data[z,], method = "spearman")}
    rr<-sapply(rownames(data),p,gene)
    geneList<- sort(rr,decreasing = TRUE)
  }
  
  if(method=="l"){
    if(!require("limma")) BiocManager::install("limma",update = F,ask = F)
    if(!require("edgeR")) BiocManager::install("edgeR",update = F,ask = F)
    library(limma)
    if(group=="q"){
      colname_high<-colnames(data1[,data1[gene,] >= quantile(data1[gene,])[4]])
      colname_low<-colnames(data1[,data1[gene,] < quantile(data1[gene,])[2]])
    }
    if(group=="m"){
      colname_high<-colnames(data1[,data1[gene,] >= quantile(data1[gene,])[3]])
      colname_low<-colnames(data1[,data1[gene,] < quantile(data1[gene,])[3]]) 
    }
    if(group=="r"){
      colname_high<-colnames(data1[,data1[gene,] >= 1])
      colname_low<-colnames(data1[,data1[gene,] < 1]) 
    }
    group<-as.factor(ifelse(colnames(data) %in% colname_high, "high", ifelse(colnames(data) %in% colname_low,"low","median")))
    design<-model.matrix(~0+group)
    contrast.matrix <- makeContrasts (contrasts = c("grouphigh-grouplow"), levels = design)
    y <- edgeR::DGEList(counts=data,group=group) 
    y <- edgeR::calcNormFactors(y,method="TMM") 
    data<-voom(y,design = design)
    fit1 <- contrasts.fit(lmFit(data, design), contrast.matrix)
    fit2 <- eBayes(fit1)
    dif <- topTable(fit2,number = 1000000) 
    geneList<-dif[,1]
    names(geneList)<-as.character(row.names(dif))
    geneList<- sort(geneList,decreasing = TRUE)
  }
  if(method=="d"){
    if(!require("DESeq2")) BiocManager::install("DESeq2",update = F,ask = F)
    library(DESeq2)
    if(group=="q"){
      colname_high<-colnames(data[,data[gene,] >= quantile(data[gene,])[4]])
      colname_low<-colnames(data[,data[gene,] < quantile(data[gene,])[2]])
    }
    if(group=="m"){
      colname_high<-colnames(data[,data[gene,] >= quantile(data[gene,])[3]])
      colname_low<-colnames(data[,data[gene,] < quantile(data[gene,])[3]]) 
    }
    if(group=="r"){
      colname_high<-colnames(data[,data[gene,] >= 1])
      colname_low<-colnames(data[,data[gene,] < 1]) 
    }
    condition<-as.factor(ifelse(colnames(data) %in% colname_high, "high", ifelse(colnames(data) %in% colname_low,"low","median")))
    colData <- data.frame(row.names=colnames(data), condition)
    dds <- DESeqDataSetFromMatrix(round(data), colData, design= ~condition)
    dds <- DESeq(dds)
    res<- results(dds,contrast=c("condition","high","low"),independentFiltering=FALSE)
    geneList<-res[,2]
    names(geneList)<-as.character(row.names(res))
    geneList<- sort(geneList,decreasing = TRUE)
  } 
  if(method=="e"){
    if(!require("edgeR")) BiocManager::install("edgeR",update = F,ask = F)
    library(edgeR)
    if(group=="q"){
      colname_high<-colnames(data[,data[gene,] >= quantile(data[gene,])[4]])
      colname_low<-colnames(data[,data[gene,] < quantile(data[gene,])[2]])
    }
    if(group=="m"){
      colname_high<-colnames(data[,data[gene,] >= quantile(data[gene,])[3]])
      colname_low<-colnames(data[,data[gene,] < quantile(data[gene,])[3]]) 
    }
    if(group=="r"){
      colname_high<-colnames(data[,data[gene,] >= 1])
      colname_low<-colnames(data[,data[gene,] < 1]) 
    }
    group<-as.factor(ifelse(colnames(data) %in% colname_high, "high", ifelse(colnames(data) %in% colname_low,"low","median")))
    design <- model.matrix(~group) #把group设置成一个model matrix#
    y <- DGEList(counts=data,group=group) 
    y <- calcNormFactors(y,method="TMM") 
    y <- estimateDisp(y)
    et <- exactTest(y,pair = c("low","high"))
    geneList <- et$table[,1] 
    names(geneList)<-as.character(row.names(et$table))
    geneList<- sort(geneList,decreasing = TRUE)
    
  } 
  if(!require("clusterProfiler")) BiocManager::install("clusterProfiler",update = F,ask = F)
  if(!require("GSEABase")) BiocManager::install("GSEABase",update = F,ask = F)
  library(clusterProfiler)
  if(geneset=="h"){
    genesets <- read.gmt("./h.all.v7.5.1.symbols.gmt")
  }
  if(geneset=="c2"){
    genesets <- read.gmt("./c2.cp.kegg.v7.5.1.symbols.gmt")
  }
  if(geneset=="c4"){
    genesets <- read.gmt("./c4.cgn.v6.2.symbols.gmt")
  }
  if(geneset=="c5"){
    genesets <- read.gmt("./c5.go.v7.5.1.symbols.gmt")
  }
  if(geneset=="c6"){
    genesets <- read.gmt("./c6.all.v6.2.symbols.gmt")
  }
  egmt<- GSEA(geneList, 
              TERM2GENE = genesets, 
              exponent = 1, 
              nPerm = 1000, 
              minGSSize = 10,
              maxGSSize = 500, 
              pvalueCutoff = pvalue, 
              pAdjustMethod = "BH",
              verbose = TRUE, 
              seed = TRUE,
              by = "fgsea")
  return(egmt)
}

library(ggplot2)
library(dplyr)
library(ggsci)
#HALLmark
{
  egmt_lm<-sggsea(data=data1[which(rownames(data1)!="riskScore"),], gene="riskScore",method="l",pvalue=0.05,group="m",geneset= "h")
  egmt_lq<-sggsea(data=data1[which(rownames(data1)!="riskScore"),], gene="riskScore",method="l",pvalue=0.05,group="q",geneset= "h")
  lmq<-merge(as.data.frame(egmt_lm),as.data.frame(egmt_lq), by= "ID",suffixes = c(".lm", ".lq"))
  
  Gsearesult <- egmt_lm@result
  if(!require("enrichplot")) BiocManager::install("enrichplot",update = T,ask = F)
  Gsearesult <- dplyr::arrange(Gsearesult,Gsearesult$NES)
  length(Gsearesult$ID)
  write.csv(Gsearesult,"./GSEA_HALLMARK.csv")
  
  
  geneSetID=c(Gsearesult$ID[c(1:5)])
  mulitipleGSEA <- enrichplot::gseaplot2(egmt_lm,geneSetID = geneSetID,pvalue_table =F,
                                         color=c(pal_npg()(9)[1:5]),rel_heights=c(2,0.5,0.4),base_size = 8,ES_geom="line")
  
  #输出"multipleGSEA.pdf"
  pdf('./hallmarkGSEA.pdf',      #输出图片文件
      width=6,               #宽度
      height=4)               #高度
  print(mulitipleGSEA)
  
  dev.off()
  pdf('./hallmark_bubble.pdf',      #输出图片文件
      width=4,               #宽度
      height=5)               #高度
  enrichplot::dotplot(egmt_lm,x="GeneRatio",showCategory = 100,font.size=5)
  dev.off()
  pdf('./hallmarkridge.pdf',      #输出图片文件
      width=8,               #宽度
      height=8)               #高度
  enrichplot::ridgeplot(egmt_lm,showCategory = 20,label_format = 30)
  dev.off()
  pdf('./hallmark_lmq.pdf',      #输出图片文件
      width=5,               #宽度
      height=5)  
  ggplot(lmq, aes(abs(NES.lm), abs(NES.lq))) + geom_point()+geom_smooth(method="glm")+geom_abline()+geom_jitter()+xlim(1, 3) + ylim(1, 3)
  
  dev.off()
  
  
}
#KEGG
{
  
  egmt_lm_KEGG<-sggsea(data=data1[which(rownames(data1)!="riskScore"),], gene="riskScore",method="l",pvalue=0.05,group="m",geneset= "c2")
  egmt_lqKEGG<-sggsea(data=data1[which(rownames(data1)!="riskScore"),], gene="riskScore",method="l",pvalue=0.05,group="q",geneset= "c2")
  lmq_kegg<-merge(as.data.frame(egmt_lm_KEGG),as.data.frame(egmt_lqKEGG), by= "ID",suffixes = c(".lm", ".lq"))
  
  
  Gsearesult_kegg <- egmt_lm_KEGG@result
  if(!require("enrichplot")) BiocManager::install("enrichplot",update = T,ask = F)
  Gsearesult_kegg <- dplyr::arrange(Gsearesult_kegg,Gsearesult_kegg$NES)
  length(Gsearesult_kegg$ID)
  
  write.csv(Gsearesult_kegg,"./kegg.csv")
  
  geneSetID=Gsearesult_kegg$ID[c(1:5)]
  mulitipleGSEA_kegg <- enrichplot::gseaplot2(egmt_lm_KEGG,geneSetID = geneSetID[c(1:5)],pvalue_table =F,
                                              color=c(pal_nejm()(9)[1:5]),rel_heights=c(2,0.5,0.4),base_size = 8,ES_geom="line")
  
  
  #输出"multipleGSEA.pdf"
  pdf('./kegg_GSEA.pdf',      #输出图片文件
      width=6,               #宽度
      height=4)               #高度
  print(mulitipleGSEA_kegg)
  dev.off()
  pdf('./bubble_kegg.pdf',      #输出图片文件
      width=5,               #宽度
      height=5)               #高度
  enrichplot::dotplot(egmt_lm_KEGG,x="GeneRatio",showCategory = 20,font.size=5)
  dev.off()
  pdf('./keggridge.pdf',      #输出图片文件
      width=8,               #宽度
      height=8)               #高度
  enrichplot::ridgeplot(egmt_lm_KEGG,showCategory = 20,label_format = 30)
  dev.off()
  pdf('./lmq_KEGG.pdf',      #输出图片文件
      width=5,               #宽度
      height=5)               #高度
  ggplot(lmq_kegg, aes(abs(NES.lm), abs(NES.lq))) + geom_point()+geom_smooth(method="glm")+geom_abline()+geom_jitter()+xlim(1, 3) + ylim(1, 3)
  dev.off()
  
}
#GO
{
  
  egmt_lm_GO<-sggsea(data=data1[which(rownames(data1)!="riskScore"),], gene="riskScore",method="l",pvalue=0.05,group="m",geneset= "c5")
  egmt_lqGO<-sggsea(data=data1[which(rownames(data1)!="riskScore"),], gene="riskScore",method="l",pvalue=0.05,group="q",geneset= "c5")
  lmq_GO<-merge(as.data.frame(egmt_lm_GO),as.data.frame(egmt_lqGO), by= "ID",suffixes = c(".lm", ".lq"))
  
  
  Gsearesult_GO <- egmt_lm_GO@result
  if(!require("enrichplot")) BiocManager::install("enrichplot",update = T,ask = F)
  Gsearesult_GO <- dplyr::arrange(Gsearesult_GO,Gsearesult_GO$NES)
  length(Gsearesult_GO$ID)
  write.csv(Gsearesult_GO,"./GO.csv")
  
  geneSetID=c(Gsearesult_GO$ID[c(975:979)])
  mulitipleGSEA_GO <- enrichplot::gseaplot2(egmt_lm_GO,geneSetID = geneSetID,pvalue_table =F,
                                            color=c(pal_npg()(9)[1:5]),rel_heights=c(2,0.5,0.4),base_size = 8,ES_geom="line")
  
  
  #输出"multipleGSEA.pdf"
  pdf('./GO_GSEA.pdf',      #输出图片文件
      width=6,               #宽度
      height=4)               #高度
  print(mulitipleGSEA_GO)
  dev.off()
  pdf('./bubble_GO.pdf',      #输出图片文件
      width=5,               #宽度
      height=5)               #高度
  enrichplot::dotplot(egmt_lm_GO,x="GeneRatio",showCategory = 20,font.size=5)
  dev.off()
  pdf('./GOridge.pdf',      #输出图片文件
      width=8,               #宽度
      height=9)               #高度
  enrichplot::ridgeplot(egmt_lm_GO,showCategory = 20,label_format = 30)
  dev.off()
  pdf('./lmq_GO.pdf',      #输出图片文件
      width=5,               #宽度
      height=5)               #高度
  ggplot(lmq_GO, aes(abs(NES.lm), abs(NES.lq))) + geom_point()+geom_smooth(method="glm")+geom_abline()+geom_jitter()+xlim(1, 3) + ylim(1, 3)
  dev.off()
  
}
