# Supplementary material for: T cell exhaustion assessment algorism in tumor microenvironment predicted clinical outcomes and immunotherapy effects in glioma
Source: Front Genet. 2022 Dec 2;13:1087434. doi: 10.3389/fgene.2022.1087434 (PMC9755497; doi:10.3389/fgene.2022.1087434)
Supplement: Supplementary file 3 [file DataSheet1.ZIP › 1TCGA-LGG.R]

#下载并将TCGA处理
##############################################################
#输入区域

project="TCGA-LGG"
#例如你要下载Counts格式就需要i= "unstranded"，下载tpm格就要i="tpm_unstrand"，下载fpkm格式就要i=" fpkm_unstrand"
datatype="tpm_unstrand"


###############################################################
if(!require("remotes")==T){BiocManager::install("remotes")}
if(!require("TCGAbiolinks")==T){
  BiocManager::install("BioinformaticsFMRP/TCGAbiolinks")
  BiocManager::install("BioinformaticsFMRP/TCGAbiolinksGUI.data")
  BiocManager::install("SummarizedExperiment")}
}
if(!require("maftools")==T){BiocManager::install("maftools")}


query <- GDCquery(project=project,
                  data.category="Transcriptome Profiling",
                  data.type = "Gene Expression Quantification",
                  workflow.type= "STAR - Counts")

samplesdown <- getResults(query,cols=c("cases"))#筛选肿瘤组织
dataSmTP<- TCGAquery_SampleTypes(barcode=samplesdown,
                                 typesample="TP")
dataSmNT <- TCGAquery_SampleTypes(barcode=samplesdown,
                                  typesample="NT")

queryDown <- GDCquery(project = project, 
                      data.category = "Transcriptome Profiling",
                      data.type = "Gene Expression Quantification", 
                      workflow.type = "STAR - Counts", 
                      barcode = c(dataSmTP, dataSmNT))
GDCdownload(queryDown, #上面queryDown的结果
            method = "api",#两种方法，api或者gdc-client
            files.per.chunk = 8)#分为多个片段下载,可以解决下载容易中断的问题。
###########数据整理#################
library(SummarizedExperiment)
#GDCprepare()将前面GDCquery（）的结果准备成R语言可处理的SE（SummarizedExperiment）文件
dataPrep1 <- GDCprepare(query = queryDown,save = F)
count_matrix=assay(dataPrep1,i=datatype)#数组
#例如你要下载Counts格式就需要i= "unstranded"，下载tpm格就要i="tpm_unstrand"，下载fpkm格式就要i=" fpkm_unstrand"

write.csv(count_matrix,file = paste(project,datatype,".csv",sep = "-"))#文件保存
###########################################################################################
# 去除dataPrep1中的异常值，dataPrep1数据中含有肿瘤组织和正常组织的数据
##TCGAanalyze_Preprocessing()对数据进行预处理：
#使用spearman相关系数去除数据中的异常值
#TCGAanalyze_Preprocessing(object, cor.cut = 0, filename = NULL,width = 1000,                        height = 1000, datatype = names(assays(object))[1])
# 函数功能描述：
#Array Array Intensity correlation (AAIC) and correlation boxplot to define outlier 
dataPrep2 <- TCGAanalyze_Preprocessing(object = dataPrep1,
                                       cor.cut = 0.6,
                                       datatype = datatype)
#将预处理后的数据dataPrep2，写入新文件“LIHC_dataPrep.csv”
write.csv(dataPrep2,file = paste(project,"_dataPrep.csv"),quote = FALSE)
###########################################################################################
# TCGAtumor_purity(barcodes, estimate, absolute, lump, ihc, cpe);
#使用来自5种方法的5个估计值作为阈值对TCGA样本进行过滤，这5个值是estimate, absolute, lump, ihc, cpe;
#这里设置cpe=0.6（cpe是派生的共识度量，是将所有方法的标准含量归一化后的均值纯度水平，以使它们具有相等的均值和标准差）
#筛选肿瘤纯度大于等于60%的样本数据
purityDATA <- TCGAtumor_purity(colnames(dataPrep2), 0, 0, 0, 0, 0.6)
# filtered 为被过滤的数据， pure_barcodes是我们要的肿瘤数据
Purity.STAD<-purityDATA$pure_barcodes
normal.STAD<-purityDATA$filtered
#获取肿瘤纯度大于60%的375个肿瘤组织样本+32个正常组织样本,共计407个样本
puried_data <-dataPrep2[,c(Purity.STAD)]
###########################################################################################
#基因注释,需要加载“SummarizedExperiment”包，“SummarizedExperiment container”每个由数字或其他模式的类似矩阵的对象表示。行通常表示感兴趣的基因组范围和列代表样品。
library("SummarizedExperiment")
rowData(dataPrep1)  #传入数据dataPrep1必须为 
#                SummarizedExpensembl_gene_id      external_gene_name    original_ensembl_gene_id
#                   <character>        <character>
#ENSG00000000003 ENSG00000000003             TSPAN6 ENSG00000000003.13
#ENSG00000000005 ENSG00000000005               TNMD ENSG00000000005.5
#ENSG00000000419 ENSG00000000419               DPM1 ENSG00000000419.11
#ENSG00000000457 ENSG00000000457              SCYL3 ENSG00000000457.12
#ENSG00000000460 ENSG00000000460           C1orf112 ENSG00000000460.15
#将结果写入文件“puried.STAD.cancer.csv”
rownames(puried_data)<-rowData(dataPrep1)$gene_name
write.csv(puried_data,file = paste("puried.",project,".csv"),quote = FALSE)
###########################################################################################
