# Supplementary material for: T cell exhaustion assessment algorism in tumor microenvironment predicted clinical outcomes and immunotherapy effects in glioma
Source: Front Genet. 2022 Dec 2;13:1087434. doi: 10.3389/fgene.2022.1087434 (PMC9755497; doi:10.3389/fgene.2022.1087434)
Supplement: Supplementary file 3 [file DataSheet1.ZIP › 20GSVA分析.R]

#20GSVA分析
#GSVA分析
library(limma)
library(GSEABase)
library(GSVA)
library(pheatmap)
dir.create("~/YEFANGDIE/1.9GSVA")
setwd("~/YEFANGDIE/1.9GSVA/")
gmtFile="./c2.cp.kegg.v7.5.1.symbols.gmt"                    #基因集文件

#读取表达输入文件,并对输入文件整理
data <- as.matrix(TCGA.ca)

#GSVA分析
geneSets=getGmt(gmtFile, geneIdType=SymbolIdentifier())
gsvaResult=gsva(data, 
                geneSets, 
                min.sz=10, 
                max.sz=500, 
                verbose=TRUE,
                parallel.sz=1)
gsvaOut=rbind(id=colnames(gsvaResult), gsvaResult)
write.table(gsvaOut, file="./gsvaOut_kegg.txt", sep="\t", quote=F, col.names=F)

#读取cluster文件
cluster=exp_train["group"]
#数据合并
gsvaResult=t(gsvaResult)
sameSample=intersect(row.names(gsvaResult), row.names(cluster))
gsvaResult=gsvaResult[sameSample,,drop=F]
cluster=cluster[sameSample,,drop=F]
gsvaCluster=cbind(gsvaResult, cluster)
Project=gsub("(.*?)\\_.*", "\\1", rownames(gsvaCluster))
gsvaCluster=cbind(gsvaCluster, Project)

#差异分析
adj.P.Val.Filter=0.05
logFCfilter=0.2
allType=as.vector(gsvaCluster$group)
comp=combn(levels(factor(allType)), 2)

for(i in 1.:ncol(comp)){
  #样品分组
  treat=gsvaCluster[gsvaCluster$group==comp[2,i],]
  con=gsvaCluster[gsvaCluster$group==comp[1,i],]
  data=rbind(con, treat)
  #差异分析
  Type=as.vector(data$group)
  ann=data[,c(ncol(data), (ncol(data)-1))]
  data=t(data[,-c((ncol(data)-1), ncol(data))])
  design=model.matrix(~0+factor(Type))
  colnames(design)=levels(factor(Type))
  fit=lmFit(data, design)
  contrast=paste0(comp[2,i], "-", comp[1,i])
  cont.matrix=makeContrasts(contrast, levels=design)
  fit2=contrasts.fit(fit, cont.matrix)
  fit2=eBayes(fit2)
  
  
  #输出所有通路的差异情况
  allDiff=topTable(fit2,adjust='fdr',number=200000)
  allDiffOut=rbind(id=colnames(allDiff),allDiff)
  allDiff <- allDiff%>%mutate(direction = factor(ifelse(adj.P.Val < adj.P.Val.Filter & abs(logFC) > logFCfilter,
                                                        ifelse(logFC > 0, "Up", "Down"),"NS"),
                                                 levels=c('Up','Down','NS'))) %>%na.omit()
  write.table(allDiffOut,"./allDiffout.txt", sep="\t", quote=F, col.names=F)
  
  #输出显著的差异
  diffSig=allDiff[with(allDiff, (abs(logFC)>logFCfilter & adj.P.Val < adj.P.Val.Filter )), ]
  diffSigOut=rbind(id=colnames(diffSig),diffSig)
  write.table(diffSigOut, file=paste0("./",contrast, "diff.txt"), sep="\t", quote=F, col.names=F)
}
  #聚类颜色


 #绘制差异通路热图
  ann <- gsvaCluster[data%>%colnames(),"group",drop=F]
  ann_colors=list()
  ann_colors[["group"]]<- c(pal_nejm()(8)[c(1:2)])
  names(ann_colors[["group"]]) <-c("high", "low" )
  
  data <-diffSig%>%rownames()
  termNum=20
  diffTermName=as.vector(data)
  diffLength=length(diffTermName)
  if(diffLength<termNum){termNum=diffLength}
  hmGene=diffTermName
  hmExp=data[hmGene,]
  rownames(hmExp) <- gsub("KEGG_","",rownames(hmExp) )
  gg <- pheatmap(hmExp, 
                 annotation_col=ann,
                 annotation_colors = ann_colors,
                 color = colorRampPalette(c(rep("#253b6e",2), "white", rep("#b83b5e",2)))(50),
                 cluster_cols =F,
                 show_colnames = F,
                 gaps_col=as.vector(cumsum(table(Type))),
                 scale="row",
                 fontsize = 10,
                 fontsize_row=7,
                 fontsize_col=10)
  pdf(file=paste0("./",contrast,"heatmap_kEGG.pdf"),height=8,width=12)
  print(gg)
  dev.off()
}


#5差异基因绘制火山图 ----
{#必须有一列基因名
  Volcano (allDiff,adjust.p=0.001,LGFC=0.15,xrange=0.5,annox=0.23,annoy=0.0001,yrange=30,picDir="D:/学习/生信Robin/GSVA分析")
}
