# Supplementary material for: T cell exhaustion assessment algorism in tumor microenvironment predicted clinical outcomes and immunotherapy effects in glioma
Source: Front Genet. 2022 Dec 2;13:1087434. doi: 10.3389/fgene.2022.1087434 (PMC9755497; doi:10.3389/fgene.2022.1087434)
Supplement: Supplementary file 3 [file DataSheet1.ZIP › 21相关性热图.R]

#21相关性热图
library(corrplot)
treat=gsvaCluster[gsvaCluster$group==comp[2,i],]
con=gsvaCluster[gsvaCluster$group==comp[1,i],]
data=rbind(con, treat)
data=t(data[,-c((ncol(data)-1), ncol(data))])
rownames(diffSigOut)

pathsel <- c("WNT_SIGNALING_PATHWAY","ERBB_SIGNALING_PATHWAY","INOSITOL_PHOSPHATE_METABOLISM",
             "ECM_RECEPTOR_INTERACTION","APOPTOSIS","MISMATCH_REPAIR","ANTIGEN_PROCESSING_AND_PRESENTATION")

data <- Merge(data[paste("KEGG_",pathsel,sep=""),]%>%t(),exp_train["riskScore"])
colnames(data) <- c(pathsel,"TEXScore")
data <- data[,c("TEXScore",pathsel)]

cormat <- cor(data,method="s")
#绘制相关性热图
ord=hclust(1-as.dist(cormat <- cor(data,method="s")))$order
ord <- c(1,ord[-which(ord==1)])
pmat <- cor.mtest(data[ord], conf.level= .95)

pdf("./corGSVA_plot.pdf",width = 10,height = 10)
corrplot(cormat[ord,ord], method="pie",
         outline = T,addgrid.col = "darkgray",
         cl.pos = "b", #颜色条的位置 
         cl.cex = 0.8, #颜色条字体大小
         tl.col = "indianred4", #字体颜色
         tl.cex = 0.8, #字体大小
         mar = c(4,0,4,0), 
         p.mat = pmat$p,sig.level = 0.01,pch.ce=0.8,#根据p值标出不显著
         type = "upper", tl.pos = "tl", #热图放置位置
         bg="azure2")
corrplot(cormat[ord,ord], method = "square",
         outline = T, addgrid.col = "darkgray",  
         mar = c(4,0,4,0), addrect = 4, rect.col = "black", rect.lwd = 5,
         tl.col = "indianred4", #字体颜色
         tl.cex = 0.8, #字体大小
         add=T,#是否后续加入
         type = "lower",tl.pos = "tl",
         addCoef.col = "black", number.digits = 2, number.cex = 0.5, #添加数字
         p.mat = pmat$p,sig.level = 0.01,pch.ce=0.8,#根据p值标出不显著
         bg="azure")
dev.off()
