# Supplementary material for: T cell exhaustion assessment algorism in tumor microenvironment predicted clinical outcomes and immunotherapy effects in glioma
Source: Front Genet. 2022 Dec 2;13:1087434. doi: 10.3389/fgene.2022.1087434 (PMC9755497; doi:10.3389/fgene.2022.1087434)
Supplement: Supplementary file 3 [file DataSheet1.ZIP › 22评分与免疫检查点.R]

#22评分与免疫检查点
#免疫检查点
dir.create("~/YEFANGDIE/2.0免疫检查点")
setwd("~/YEFANGDIE/2.0免疫检查点")
ICI <- TCGA.ca[c("CTLA4","PDCD1","CD274","ICOS","LAG3","BTLA","TNFRSF14","NRP1","CD28","NRP1","CD44"),]
ICI <- Merge(ICI%>%t(),exp_train["group"])
{
  library(reshape2)
  library(ggpubr)
  library(tibble)
  #melt
  data=reshape2::melt(ICI,id.var="group") #melt 数据融合，根据列中元素名称进行融合
  colnames(data)=c("TEXScore", "ICI", "level")
  bioCol=pal_nejm("default")(9)
  bioCol=bioCol[1:length(levels(factor(data[,"TEXScore"])))]
  p=ggboxplot(data, x="ICI", y="level", fill="TEXScore", 
              ylab="ICI level",
              xlab="",
              legend.title="TEXScore",
              palette=bioCol,alpha=0.4)
  gg <- p+stat_compare_means(aes(group=TEXScore),symnum.args=list(cutpoints = c(0, 0.001, 0.01, 0.05, 1), symbols = c("***", "**", "*", "ns")),label = "p.signif")+
    theme_bw() + theme(panel.grid=element_line())+rotate_x_text(50)
  #group这里不能是“riskScoregroup”
  pdf(file="./ICIplot.pdf", width=8, height=6.5)                          #输出图片文件
  print(gg)
  dev.off()
  
