# Supplementary material for: T cell exhaustion assessment algorism in tumor microenvironment predicted clinical outcomes and immunotherapy effects in glioma
Source: Front Genet. 2022 Dec 2;13:1087434. doi: 10.3389/fgene.2022.1087434 (PMC9755497; doi:10.3389/fgene.2022.1087434)
Supplement: Supplementary file 3 [file DataSheet1.ZIP › 23评分与免疫浸润.R]

#23评分与免疫浸润
dir.create("~/YEFANGDIE/2.1评分与浸润")
setwd("~/YEFANGDIE/2.1评分与浸润")
{
  library(immunedeconv)
  library(tibble)
  library(GSEABase)
  library(GSVA)
  deconvolution_methods #methods 展示 #行为基因名，列为样品名
  #MCPcells 
  #TIMER
  TIMER <- deconvolute_timer(TCGA.ca, indications=rep("LGG",655))
  #CIBERSORT
  quanTIseq <- deconvolute_quantiseq(TCGA.ca,tumor = T,arrays = F,scale_mrna = T)
  write.csv(TIMER,"./TIMER.csv")
  write.csv(quanTIseq ,"./quanTIseq .csv")
  #输入格式要求，行为样本名，列为细胞名
}

#箱线图
#TIMER
{
  library(reshape2)
  library(ggpubr)
  library(tibble)
  #melt

    identical(colnames(TIMER),rownames(exp_train))
    cell_risk <- Merge(TIMER%>%t(),exp_train["group"])
    data=melt(cell_risk, id.vars=c("group")) #melt 数据融合，根据列中元素名称进行融合
    data$var <- "TIMER"
    colnames(data)=c("TEXScore", "Immune cells", "Fraction")
    bioCol=pal_jama("default")(9)
    bioCol=bioCol[1:length(levels(factor(data[,"TEXScore"])))]
    p=ggboxplot(data, x="Immune cells", y="Fraction", fill="TEXScore", 
                ylab=paste("Immune infiltration"),
                xlab="",
                font.label = list(size = 2, face = "bold"),
                legend.title="TEXScore",
                palette=bioCol)
    gg <- p+stat_compare_means(aes(group=TEXScore),symnum.args=list(cutpoints = c(0, 0.001, 0.01, 0.05, 1), symbols = c("***", "**", "*", "ns")),label = "p.signif")+
      theme_bw() + theme(panel.grid=element_line())+rotate_x_text(50)
    #group这里不能是“riskScoregroup”
    
      pdf(file="TIMER_boxplot.pdf", width=6, height=6.5)                          #输出图片文件
      print(gg)
      dev.off()

#QUNATISEQ
      library(reshape2)
      library(ggpubr)
      library(tibble)
      #melt
      
      identical(colnames(quanTIseq),rownames(exp_train))
      cell_risk <- Merge(quanTIseq%>%t(),exp_train["group"])
      data=melt(cell_risk, id.vars=c("group")) #melt 数据融合，根据列中元素名称进行融合
      data$var <- "quanTIseq"
      colnames(data)=c("TEXScore", "Immune cells", "Fraction")
      bioCol=pal_jama("default")(9)
      bioCol=bioCol[1:length(levels(factor(data[,"TEXScore"])))]
      p=ggboxplot(data, x="Immune cells", y="Fraction", fill="TEXScore", 
                  ylab=paste("Immune infiltration"),
                  xlab="",
                  font.label = list(size = 2, face = "bold"),
                  legend.title="TEXScore",
                  palette=bioCol)
      gg <- p+stat_compare_means(aes(group=TEXScore),symnum.args=list(cutpoints = c(0, 0.001, 0.01, 0.05, 1), symbols = c("***", "**", "*", "ns")),label = "p.signif")+
        theme_bw() + theme(panel.grid=element_line())+rotate_x_text(50)
      #group这里不能是“riskScoregroup”
      
      pdf(file="quanTIseq_boxplot.pdf", width=6, height=6.5)                          #输出图片文件
      print(gg)
      dev.off()
      
