# Supplementary material for: T cell exhaustion assessment algorism in tumor microenvironment predicted clinical outcomes and immunotherapy effects in glioma
Source: Front Genet. 2022 Dec 2;13:1087434. doi: 10.3389/fgene.2022.1087434 (PMC9755497; doi:10.3389/fgene.2022.1087434)
Supplement: Supplementary file 3 [file DataSheet1.ZIP › 24突变数据.R]

#突变数据

dir.create("~/YEFANGDIE/2.3Genome")
setwd("~/YEFANGDIE/2.3Genome")
library(maftools)       #引用包
library(dplyr)
library(ggsci)
library(scales)
library(SummarizedExperiment)
library(TCGAbiolinks)

#读取突变基因文件

mut <- LGGmut %>% add_row(GBMmut)
save(mut, file ="~/Downloads/mafMutect2LGGGBM.rda")

#下载maf格式
{
project=c("TCGA-GBM","TCGA-LGG")
query1<- GDCquery(
  project = project, 
  data.category = "Simple Nucleotide Variation",
  data.type = "Masked Somatic Mutation",
  workflow.type = "Aliquot Ensemble Somatic Variant Merging and Masking",
  access = "open"
)

GDCdownload(query1)
maf <- GDCdownload(query1)
maf <- GDCprepare(query1)
maf1 <- maf%>% maftools::read.maf()
}


#统一样本名
pdf(file="./plotsumary.pdf", width=8, height=8)

plotmafSummary(maf = maf, rmOutlier = TRUE, addStat = 'median', dashboard = TRUE)
dev.off()

##############################{
maf@clinical.data$Tumor_Sample_Barcode

}
#不用统一样本名
{
  Barcode_cli<- exp_train
  Barcode_cli$Tumor_Sample_Barcode <- rownames(Barcode_cli)
  colnames(Barcode_cli)[4] <-  "TEXScore"
  Barcode_cli_low <-dplyr::filter(Barcode_cli,group=="low")
  Barcode_cli_high <- dplyr::filter(Barcode_cli,group=="high")

}
maf <- GDCprepare(query1)

maf_low=read.maf(maf=maf,isTCGA = T,clinicalData = Barcode_cli_low)
maf_high=read.maf(maf=maf1,isTCGA = T,clinicalData = Barcode_cli_high)
maf_comb=read.maf(maf=maf1,isTCGA = T,clinicalData = Barcode_cli)

vc_cols = RColorBrewer::brewer.pal(n = 8, name = 'Set1')
names(vc_cols) = c(
  'Frame_Shift_Del',
  'Missense_Mutation',
  'Nonsense_Mutation',
  'Multi_Hit',
  'Frame_Shift_Ins',
  'In_Frame_Ins',
  'Splice_Site',
  'In_Frame_Del'
)
#查看变异类型对应的颜色
print(vc_cols)

fabcolors = "red"
names(fabcolors) = c("high")
fabcolors = list(TEXScore = fabcolors)

#绘制瀑布图
pdf(file="./oncoplot_low.pdf", width=8, height=8)
oncoplot(maf = maf_low,top = 30,
         borderCol=NULL,    #borderCol 不显示边界 
         keepGeneOrder=F,
         bgCol="#e8f1f5",
         annotationColor=fabcolors,
         draw_titv=T, #下方突变类型热图 
         colors = vc_cols,
         sortByAnnotation = TRUE,
         clinicalFeatures = "TEXScore", 
         fontSize = 0.45 ,showTumorSampleBarcodes = F )
dev.off()
pdf(file="./oncoplot_high.pdf", width=8, height=8)
oncoplot(maf = maf_high,top = 30,
         borderCol=NULL,    #borderCol 不显示边界 
         keepGeneOrder=F,
         bgCol="#e8f1f5",
         annotationColor=fabcolors,
         draw_titv=T, #下方突变类型热图 
         colors = vc_cols,
         sortByAnnotation = TRUE,
         clinicalFeatures = "TEXScore", 
         fontSize = 0.45 ,showTumorSampleBarcodes = F )


dev.off()

fabcolors = c("#f57170","#07689f")
names(fabcolors) = c("high","low")
fabcolors = list(TEXScore = fabcolors)


pdf(file="./oncoplot_comb.pdf", width=8, height=8)
oncoplot(maf = maf_comb,top = 30,
         borderCol=NULL,    #borderCol 不显示边界 
         keepGeneOrder=F,
         bgCol="#fefaec",
         annotationColor=fabcolors,
         draw_titv=T, #下方突变类型热图 
         colors = vc_cols,
         sortByAnnotation = TRUE,
         clinicalFeatures = "TEXScore", 
         fontSize = 0.45 ,showTumorSampleBarcodes = F )


dev.off()
