# Supplementary material for: T cell exhaustion assessment algorism in tumor microenvironment predicted clinical outcomes and immunotherapy effects in glioma
Source: Front Genet. 2022 Dec 2;13:1087434. doi: 10.3389/fgene.2022.1087434 (PMC9755497; doi:10.3389/fgene.2022.1087434)
Supplement: Supplementary file 3 [file DataSheet1.ZIP › 25处理CNV数据.R]

#CNV数据
#处理CNV数据
dir.create("~/YEFANGDIE/2.4CNV")
setwd("~/YEFANGDIE/2.4CNV")
options(stringsAsFactors = F)
options(scipen = 200)

library(SummarizedExperiment)
library(TCGAbiolinks)
library(tibble)


{
  project=c("TCGA-GBM","TCGA-LGG")
query <- GDCquery(project = project,
                  data.category = "Copy Number Variation",
                  data.type = "Masked Copy Number Segment")
GDCdownload(query,method = "api",directory = "GDC_CNV")
CNV_download <- GDCprepare(query = query, save = TRUE, directory = "GDC_CNV",save.filename = "CNV_download.rda")
A=load("./CNV_download.rda")
tumorCNV <- eval(parse(text = A))
tumorCNV=tumorCNV[,2:7]
tumorCNV=tumorCNV[,c('Sample','Chromosome','Start','End','Num_Probes','Segment_Mean')]
tumorCNV <- grep("01A",tumorCNV$Sample) %>% tumorCNV[.,]
write.table(tumorCNV,"Segmentation.txt",sep="\t",
            quote = F,col.names = F,row.names = F)

snp<-read.table('./snp6.na35.remap.hg38.subset.txt',header=T)
snp<-snp[snp$freqcnv=='FALSE',]
snp<-snp[,1:3]
colnames(snp)<-c("Marker name","chromosome","Marker position")
write.table(snp,'./Marker.txt',sep="\t",
            quote = F,col.names = F,row.names = F)
