# Supplementary material for: T cell exhaustion assessment algorism in tumor microenvironment predicted clinical outcomes and immunotherapy effects in glioma
Source: Front Genet. 2022 Dec 2;13:1087434. doi: 10.3389/fgene.2022.1087434 (PMC9755497; doi:10.3389/fgene.2022.1087434)
Supplement: Supplementary file 3 [file DataSheet1.ZIP › 27IMvigor210免疫治疗.R]

#2.4 IMvigor210
#数据下载及处理
#install.packages("pacman")
#BiocManager::install("DESeq2")
#BiocManager::install("circlize")
#BiocManager::install("ComplexHeatmap")
#BiocManager::install("DT")
#BiocManager::install("lsmeans")
#BiocManager::install("spatstat")

#install.packages("cli")
#devtools::install_github("IOBR/IOBR")
setwd("~/YEFANGDIE/2.5免疫治疗/")
library(pacman)

#p_load(DESeq)
library(DESeq2)
library(tibble)
library(IMvigor210CoreBiologies)

data(cds)
expMatrix <- counts(cds)
eff_length2 <- fData(cds)[,c("entrez_id","length","symbol")]
rownames(eff_length2) <- eff_length2$entrez_id
head(eff_length2)
feature_ids <- rownames(expMatrix)
expMatrix <- expMatrix[feature_ids %in% rownames(eff_length2),]
mm <- match(rownames(expMatrix),rownames(eff_length2))
eff_length2 <- eff_length2[mm,]


#数据标准化
x <- expMatrix/eff_length2$length
eset <- t(t(x)/colSums(x))*1e6
summary(duplicated(rownames(eset)))
eset <- IOBR::anno_eset(eset = eset,
                        annotation = eff_length2,
                        symbol = "symbol",
                        probe = "entrez_id",
                        method = "mean")
tumor_type <- "blca"
if(max(eset)>100) eset <- log2(eset+1)

pdata <- pData(cds)
colnames(pdata) <- gsub(colnames(pdata),pattern = " ",replacement = "_")

pdata <- pdata[,c("Best_Confirmed_Overall_Response","binaryResponse",
                  "FMOne_mutation_burden_per_MB",
                  "Neoantigen_burden_per_MB",
                  "censOS","os")]
colnames(pdata)<-c("Response4","binaryResponse","TMB","TNB","status","time")
pdata$binaryResponse<-ifelse(pdata$binaryResponse=="CR/PR","R","NR")

dir.create("~/YEFANGDIE/2.5免疫治疗")

save(expMatrix,eset,pdata,file = "./expcli_IMvigor210.Rdata")


#评分与免疫治疗
{
  library(dplyr)
  library(tibble)
  library(tidyverse)
  #install.packages("hrbrthemes")
  library(hrbrthemes)
  library(ggsci)
  library(limma)
  boxplot(eset2[,1:20] ,outline = F)
  eset1 <- normalizeBetweenArrays(eset,"quantile")
  eset1 <- eset
  rownames(eset1) <- gsub("-","_",rownames(eset))
  
  est_raw <-t(eset1[final_gene,])
  est_raw<- as.data.frame(est_raw)
  
  TEXScore <- c()
  for (p in 1:nrow(est_raw)) {
    TEXScore [p] <- sum(Active.Coefficients * est_raw[p, ])
  }
  est_raw <- mutate(est_raw,TEXScore = TEXScore)
  est_RS_surv <- Merge(pdata[c("binaryResponse","Response4")],est_raw["TEXScore"])
  est_RS_surv <- dplyr::filter(est_RS_surv,binaryResponse!="<NA>"&Response4!="NE")
  write.csv(est_RS_surv,"est_RS_surv.csv") 
  
  est_RS_surv <- read.table("./est_RS_surv.csv",header = T,check.names = F,sep = ",",row.names = 1)
  #四分类法
  {
    library("ggpubr")
    my_comparisons <- combn(unique(est_RS_surv$Response4)[unique(est_RS_surv$Response4)!="NE"],2)
    comp <- list()
    for (i in 1:ncol(my_comparisons))
    {comp[[i]] <-my_comparisons[,i] 
    }
    comp <- comp[4]
    
    gg <- ggboxplot(est_RS_surv, x = "Response4", y = "TEXScore", 
                    fill = "Response4",
                    ylim=c(5,10),
                    order = c("PD", "SD",'PR',"CR"),
                    width = 0.6,
                    ylab = "TEXScore", xlab = "Treatment Response",)+
      scale_fill_npg(alpha = 0.8)+
      stat_compare_means(label.y = 0,method = "kruskal")+
      stat_compare_means(comparisons = comp,label.y = c(9.2))
    
    pdf("./Immune treatment response.pdf",width = 3.5,height = 3.5)
    print(gg)
    dev.off()
  }
  #二分类法
  {
    gg <- ggviolin(est_RS_surv, x = "binaryResponse", y = "TEXScore", 
                   fill = "binaryResponse",
                   order = c("NR", "R"),
                   width = 0.6,
                   ylim=c(4,9.5),
                   ylab = "TEXScore", xlab = "Treatment Response",add = "boxplot", add.params = list(fill="#3C5488FF"),alpha = 0.4,)+scale_fill_npg(alpha=0.6)+
      stat_compare_means(label.y = 4,method ="wilcox.test")+theme_bw() + theme(panel.grid=element_line())
    
    
    
    
    pdf("./Immune treatment binaryResponse.pdf",width = 4,height = 3)
    print(gg)
    dev.off()
    
  }
  #百分比柱型图
  {
    library(plyr)
    library(ggplot2)
    library(ggpubr)
    ########Metabric和TCGA结合
    est_RS_surv$group <-ifelse(est_RS_surv$TEXScore>=median(est_RS_surv$TEXScore),"high","low") 
    rt=est_RS_surv[,c("binaryResponse", "group")]
    
    df=as.data.frame(table(rt))
    #计算高低评分组的百分率
    df=ddply(df, .(group), transform, percent = Freq/sum(Freq) * 100)
    #百分比位置
    df=ddply(df, .(group), transform, pos = (cumsum(Freq) - 0.5 * Freq))
    df$label=paste0(sprintf("%.0f", df$percent), "%")
    df$group=factor(df$group, levels=c("low", "high"))
    #绘制百分率图
    p=ggplot(df, aes(x = factor(group), y = percent, fill =binaryResponse )) +
      geom_bar(position = position_stack(), stat = "identity", width = .7) +
      scale_fill_npg(alpha=0.8)+
      xlab("TEXSCore group")+ ylab("Percent weight")+  guides(fill=guide_legend(title="TEXScore"))+
      geom_text(aes(label = label), position = position_stack(vjust = 0.5), size = 3) +
      #coord_flip()+
      theme_bw()
    pdf(file="./barweight.pdf", width=3, height=3)
    print(p)
    dev.off()
  }
  #生存
  {
    est_RS_surv2 <- Merge(pdata[c("status","time")],est_RS_surv["TEXScore"])
    colnames(est_RS_surv2) <- c("fustat","futime","TEXScore")
    surv_cutpoint(est_RS_surv2,time="futime",event='fustat',variables="TEXScore")
    Survana(data_surv=est_RS_surv2,index="TEXScore",conf=T,legend="TEXScore group",picDir="./treatmentsurv.pdf",cutpoint=7.284,time="Month")
  }
