# Supplementary material for: T cell exhaustion assessment algorism in tumor microenvironment predicted clinical outcomes and immunotherapy effects in glioma
Source: Front Genet. 2022 Dec 2;13:1087434. doi: 10.3389/fgene.2022.1087434 (PMC9755497; doi:10.3389/fgene.2022.1087434)
Supplement: Supplementary file 3 [file DataSheet1.ZIP › 3GSVA分析.R]

#数据四分卫标准化
library(limma)
DataStd <-function(exp,quantile=F) { 
  library(limma)
  exp=exp[,1:ncol(exp)] 
  dimnames=list(rownames(exp), colnames(exp))
  exp=matrix(as.numeric(as.matrix(exp)), nrow=nrow(exp), dimnames=dimnames) 
  qx=as.numeric(quantile(exp, c(0, 0.25, 0.5, 0.75, 0.99, 1.0), na.rm=T))
  LogC=( (qx[5]>100) || ( (qx[6]-qx[1])>50 && qx[2]>0) )
  if(LogC){
    exp[exp<0]=0
    exp <- log2(exp+1)
    exp <- exp[rowSums(exp) > 0,]  #去除为0的基因
  }
  if(quantile){
    exp<- normalizeBetweenArrays(exp,"quantile")
    exp<- as.data.frame(exp)
  }
  boxplot(exp,outline = F)
  return(exp)
}
#加强版merge
Merge <- function(data1,data2){
  library(tibble)
  var="Id"
  data1 <- as.data.frame(data1)
  data2 <- as.data.frame(data2)
  data1[,var] <- rownames(data1)
  data2[,var] <- rownames(data2)
  comb <- merge(data1,data2,by=var) 
  comb <- column_to_rownames(comb,var = var)
  return(comb)
}
puried_data1 <- read.table("./TCGA_data/puried. TCGA-LGG .csv",header = T,check.names = F,sep = ",")
puried_data2<- read.table("./TCGA_data/puried. TCGA-LGG .csv",header = T,check.names = F,sep = ",")

LGG <-DataStd(puried_data1,quantile=T)
GBM <- DataStd(puried_data2,quantile=T)

colnames(LGG)<- gsub("(.*?)\\-(.*?)\\-(.*?)\\-.*", "\\1\\-\\2\\-\\3", colnames(LGG))#缩短基因名
colnames(GBM)<- gsub("(.*?)\\-(.*?)\\-(.*?)\\-.*", "\\1\\-\\2\\-\\3", colnames(GBM))#缩短基因名
LGG<-avereps(LGG)
GBM <- avereps(GBM)
TCGA.ca <- Merge(LGG,GBM)
TCGA.ca <- TCGA.ca[,-grep("\\.1",TCGA.ca%>%colnames())]

#GSVA分析
library(limma)
library(GSEABase)
library(GSVA)
library(pheatmap)
setwd("./1.2GSVA/")
list.files("./")
gsvalist <- list()
outTab <- TCGA.ca 
data <- as.matrix(outTab)

for (i in list.files("./")){               #基因集文
#读取表达输入文件,并对输入文件整理
#GSVA分析
geneSets=getGmt(i, geneIdType=SymbolIdentifier())
gsvaResult=gsva(data, 
                geneSets, 
                min.sz=10, 
                max.sz=500, 
                verbose=TRUE,
                parallel.sz=1)
gsvaOut=rbind(id=colnames(gsvaResult), gsvaResult)
gsvalist[[substr(i,10,15)]] <-gsvaResult

write.table(gsvaOut, file=paste0(getwd(),"/",substr(i,10,15),".txt"), sep="\t", quote=F, col.names=F)
}
  
