# Supplementary material for: T cell exhaustion assessment algorism in tumor microenvironment predicted clinical outcomes and immunotherapy effects in glioma
Source: Front Genet. 2022 Dec 2;13:1087434. doi: 10.3389/fgene.2022.1087434 (PMC9755497; doi:10.3389/fgene.2022.1087434)
Supplement: Supplementary file 3 [file DataSheet1.ZIP › 4无监督聚类.R]

gsva_frame <- do.call(rbind, gsvalist)
gsva_frame <- gsva_frame[,-grep("\\.1",gsva_frame%>%colnames())]

rownames(gsva_frame) <- c("IL2","IFNG","TNF")
#无监督聚类
{library(limma)
  library(ConsensusClusterPlus)
  library(dbplyr)
  library(ggsci)
  library(scales)}
#1聚类
{
  exp <- gsva_frame
  maxK=9
  results=ConsensusClusterPlus(as.matrix(exp),
                               maxK=maxK,
                               reps=50,
                               pItem=0.8,
                               pFeature=1,
                               title="Unsupervised cluster",
                               clusterAlg="km",
                               distance="euclidean",
                               seed=12456,
                               plot="png")
  
  #输出分型结果
  clusterNum=4       #分几类，根据判断标准判断
  cluster=results[[clusterNum]][["consensusClass"]]
  cluster=as.data.frame(cluster)
  colnames(cluster)=c("TEXCluster")
  letter=c("A","B","C","D","E","F","G")
  uniqClu=levels(factor(cluster$TEXCluster))
  cluster$TEXCluster=letter[match(cluster$TEXCluster, uniqClu)]
  write.csv(cluster, file="./Unsupervised cluster/geneCluster.csv",  quote=F)
}
