# Supplementary material for: T cell exhaustion assessment algorism in tumor microenvironment predicted clinical outcomes and immunotherapy effects in glioma
Source: Front Genet. 2022 Dec 2;13:1087434. doi: 10.3389/fgene.2022.1087434 (PMC9755497; doi:10.3389/fgene.2022.1087434)
Supplement: Supplementary file 3 [file DataSheet1.ZIP › 5TCGA临床数据整理.R]

#TCGA临床数据整理
#biolink 临床数据下载
if(!require("remotes")==T){BiocManager::install("remotes")}
if(!require("TCGAbiolinks")==T){
  BiocManager::install("BioinformaticsFMRP/TCGAbiolinks")
  BiocManager::install("BioinformaticsFMRP/TCGAbiolinksGUI.data")
  BiocManager::install("SummarizedExperiment")}
}
if(!require("maftools")==T){BiocManager::install("maftools")}
if(!require("tibble")==T){BiocManager::install("tibble")}
if(!require("stringr")==T){BiocManager::install("stringr")}

project="TCGA-LGG"

query_cli<- GDCquery(
  project = project,
  data.category = "Clinical",
  data.type = "Clinical Supplement",
  data.format = "BCR Biotab"
)
GDCdownload(query_cli)
clinical.BCRtab.all <- GDCprepare(query_cli)
#查看具体包含的临床信息，有药物、随访、化疗等信息
names(clinical.BCRtab.all)
#查看患者信息
patient_info <- clinical.BCRtab.all$clinical_patient_lgg
dim(patient_info)
patient_info[1:6, 1:6]
#如果我们想获取乳腺癌患者的 er 状态，那么可以
patient_info %>%dplyr::select(starts_with("er"))
#也可以单独获取某一类的信息，如放疗信息，可以设置 file.type 参数
cli <- patient_info %>%dplyr::select(c("bcr_patient_barcode","vital_status","tumor_grade","last_contact_days_to","death_days_to","age_at_initial_pathologic_diagnosis"))%>%as.data.frame()
#也可以单独获取某一类的信息，如放疗信息，可以设置 file.type 参数
cli <- cli[c(-1,-2),]
rownames(cli) <-  c(1:nrow(cli))
cli <- column_to_rownames(cli,"bcr_patient_barcode")
cli <- dplyr::arrange(cli,vital_status)%>%dplyr::mutate(.,futime=last_contact_days_to)
cli[which(cli$futime=="[Not Available]"),"futime"] <- cli[which(cli$futime=="[Not Available]"),"death_days_to"]
cli <- cli[,c(1,6,2,5)]
colnames(cli) <- c("fustat","futime","Grade","Age")
cli[which(cli$Grade=="[Discrepancy]"),"Grade"] <- NA
cli[which(cli$fustat=="[Discrepancy]"),"fustat"] <- NA

for(i in 1:nrow(cli)){ifelse(cli[i,"fustat"]=="Alive",cli[i,"fustat"] <- 0,cli[i,"fustat"] <- 1)}
cli <- cli[!is.na(str_extract(cli$futime,"\\d")),]
cli <- cli[!is.na(str_extract(cli$M,"\\d")),]
cli <- cli[-grep("\\[(.*?)\\]",cli$Stage),]
cli <- dplyr::filter(cli,Age>0)
cli$T <- substr(cli$T,1,2)
cli$N<- substr(cli$N,1,2)
cli$M<- substr(cli$M,1,2)
cli$Stage[grep('[A,B,C]$',cli$Stage)] <- substr(cli$Stage[grep('[A,B,C]$',cli$Stage)],1,nchar(cli$Stage[grep('[A,B,C]$',cli$Stage)])-1)
cli <- dplyr::filter(cli,futime>0)
cli <- na.omit(cli)

assign(paste0(project,"_cli"),cli)
write.csv(cli,file = "cli.csv",quote = FALSE)
