# Supplementary material for: T cell exhaustion assessment algorism in tumor microenvironment predicted clinical outcomes and immunotherapy effects in glioma
Source: Front Genet. 2022 Dec 2;13:1087434. doi: 10.3389/fgene.2022.1087434 (PMC9755497; doi:10.3389/fgene.2022.1087434)
Supplement: Supplementary file 3 [file DataSheet1.ZIP › 7聚类热图.R]

#聚类热图
#添加注释信息
`TCGA-GBM_cli`$Cancer <- "GBM"
`TCGA-GBM_cli`$Grade <- "G4"
`TCGA-LGG_cli`$Cancer <- "LGG"
`TCGA-GBM_cli` <- `TCGA-GBM_cli`[,colnames(`TCGA-LGG_cli`)]
cli_TOTAL <- rbind(`TCGA-GBM_cli`,`TCGA-LGG_cli`)


data <- gsva_frame
names(cluster)

top <- cluster["TEXCluster"]%>%Merge(.,cli_TOTAL)%>%t()
kk <- intersect(colnames(data),colnames(top))

data <- data[,kk]
top <- top[,kk]%>%t()%>%as.data.frame()

Color_subtype <- c(pal_nejm()(8)[1],pal_nejm()(8)[2],pal_nejm()(8)[3],pal_nejm()(8)[4])
names(Color_subtype ) <- unique(top$TEXCluster)
Color_Grade <- c(pal_jco()(8)[1],pal_jco()(8)[2],pal_jco()(8)[3])
names(Color_Grade ) <- unique(top$Grade)
Color_Cancer <-  c(pal_lancet()(8)[4],pal_lancet()(8)[6])
names(Color_Cancer) <- unique(top$Cancer)

Color_age <- colorRamp2(c(0,40,80),c("#2f9296","white","#e84a5f"))

top_annotation = HeatmapAnnotation(Subtype=top$TEXCluster,
                                    Grade=top$Grade,
                                   Age=top$Age%>%as.numeric(),
                                   Cancer=top$Cancer,#顶部注释
                   annotation_legend_param=list(labels_gp = gpar(fontsize = 9),
                                                title_gp = gpar(fontsize = 9, fontface = "bold"),
                                                ncol=1),
                   
                   col = list(Subtype=Color_subtype,
                              Grade=Color_Grade ,
                              Age=Color_age,
                              Cancer=Color_Cancer
                              ),
                   show_annotation_name = TRUE,
                   annotation_name_side="right",
                   annotation_name_gp = gpar(fontsize = 9, fontface = "bold"))


library(ComplexHeatmap)
library(circlize)
#Compleheatmap绘制
gg <- Heatmap(data,
              width	=10,
              height =3,
              col = colorRamp2(c(-0.5,0,0.5),c("#253b6e","white","#b83b5e")), #格子颜色
              color_space = "RGB",
              column_split=top$TEXCluster,
              cluster_columns = T,
              cluster_rows = T,
              show_column_names = F,
              column_dend_height = unit(2, "cm"),
              row_dend_width = unit(1, "cm"), #层次聚类树
              top_annotation = top_annotation)
pdf(file="./1.Heatmap/heatmap.pdf",width = 10,height =3)
print(gg)
#annotation的行名必须与矩阵一致;若未标准化scale = "row"可直接进行标准化}
dev.off()
}
