# Supplementary material for: T cell exhaustion assessment algorism in tumor microenvironment predicted clinical outcomes and immunotherapy effects in glioma
Source: Front Genet. 2022 Dec 2;13:1087434. doi: 10.3389/fgene.2022.1087434 (PMC9755497; doi:10.3389/fgene.2022.1087434)
Supplement: Supplementary file 3 [file DataSheet1.ZIP › 8堆积图.R]

#堆积图
library(plyr)
library(ggplot2)
library(ggpubr)
########Metabric和TCGA结合
top_stack <- top[,c("TEXCluster","Cancer")]

df=as.data.frame(table(top_stack ))
#计算高低评分组的百分率
df=ddply(df, .(TEXCluster), transform, percent = Freq/sum(Freq) * 100)
#百分比位置
df=ddply(df, .(TEXCluster), transform, pos = (cumsum(Freq) - 0.5 * Freq))
df$label=paste0(sprintf("%.0f", df$percent), "%")
df$TEXCluster=factor(df$TEXCluster, levels=c("B","C","A", "D"))
#绘制百分率图
levels(df$TEXCluster)%>%comp()
pvalue <- chisq.test(c(df$Freq[c(1,2,5,6)],ncol=2))$p.value 
p=ggplot(df, aes(x = factor(TEXCluster), y = percent, fill =Cancer )) +
  geom_bar(position = position_stack(), stat = "identity", width = .7) +
  scale_fill_npg(alpha=0.9)+
  xlab("TEXCluster")+ ylab("Percent weight")+  guides(fill=guide_legend(title="Cancer"))+
  geom_text(aes(label = label), position = position_stack(vjust = 0.5), size = 3) +
  #coord_flip()+
  theme_bw()
pdf(file="./1.Heatmap/barweight.pdf", width=5, height=3)
print(p)
dev.off()
