# Supplementary material for: T cell exhaustion assessment algorism in tumor microenvironment predicted clinical outcomes and immunotherapy effects in glioma
Source: Front Genet. 2022 Dec 2;13:1087434. doi: 10.3389/fgene.2022.1087434 (PMC9755497; doi:10.3389/fgene.2022.1087434)
Supplement: Supplementary file 3 [file DataSheet1.ZIP › 9聚类生存曲线.R]

#生存曲线
top$futime <- top$futime/365
top$fustat <- top$fustat %>%as.numeric()
Survana (top,index="TEXCluster",conf=T,legend="TEXCluster",picDir="./1.Heatmap/Survival.pdf",cutpoint=NULL,time="Year")
  
  
Survana <- function(data_surv,index,conf=T,legend,picDir=picDir,cutpoint=NULL,time="Year"){
    
    library(survival)
    library(survminer)
    library(cowplot)
    if(is.null(cutpoint)){
      if(class(data_surv[,index])=="numeric"){
        data_surv$group <- ifelse(data_surv[,index] >= median(data_surv[,index]), "high", "low")}else{
          data_surv$group=data_surv[,index]
        }
    }
    else{
      data_surv$group <- ifelse(data_surv[,index] >= cutpoint, "high", "low")}
    palette <- c("#8B668B", "#8DB6CD","#E64B35E5", "#4DBBD5E5")
    sfit<- survfit(Surv(futime, fustat) ~ group, data = data_surv)
    diff <- survdiff(formula = Surv(futime, fustat) ~ group, data =data_surv, rho = 0)
    pval <- pchisq(diff$chisq, length(diff$n) - 1, lower.tail = FALSE)
    nu <- data_surv[,index]%>%unique()%>%length()
    gg <- ggsurvplot(sfit,
                     break.y.by=0.1,#纵坐标刻度
                     data=data_surv, #嵌套在function时这里千万不要忘写
                     risk.table = TRUE,
                     conf.int =  conf, # 置信区间
                     palette = palette[1:nu],
                     risk.table.y.text = F,
                     pval.method = F,
                     pval = ifelse(pval < 0.001, "p < 0.001", paste0("p = ", pval %>% round(digits = 3))),
                     ncensor.plot = F,
                     surv.median.line = "hv",
                     linetype = "strata", xlab = paste("Time(",time,")",sep=""),
                     legend = c(0.85, 0.95),
                     legend.title = index,
                     legend.labs =  names(sfit$strata),
                     ggtheme=theme(#ggtheme相当于“+”在此添加属性
                       axis.line=element_line(),#添加坐标轴
                       panel.grid=element_line()#添加背景网格
                     )
    )
    gg2 <- plot_grid(gg$plot + theme(legend.text = element_text(size = 8)), gg$table, ncol = 1, rel_widths = 1, rel_heights = c(1, .4), align = "hv")
    pdf(picDir, width = 6, height = 5)
    print(gg2)
    dev.off()
    print(gg2)
  }

Survana (dplyr::filter(top,Cancer=="LGG"),index="TEXCluster",conf=T,legend="TEXCluster",picDir="./1.Heatmap/Survival_LGG.pdf",cutpoint=NULL,time="Year")
Survana (dplyr::filter(top,Cancer=="GBM"),index="TEXCluster",conf=T,legend="TEXCluster",picDir="./1.Heatmap/Survival_GBM.pdf",cutpoint=NULL,time="Year")
